# Supplementary material for: Genome-Wide Association Study for Nodule Traits in Guar
Source: Curr Issues Mol Biol. 2025 Feb 26;47(3):151. doi: 10.3390/cimb47030151 (PMC11941719; doi:10.3390/cimb47030151)
Supplement: Supplementary file 1 [file cimb-47-00151-s001.zip]

Archive with 1 entries (1 files):
- cimb-3412946-supplementary.xlsx
