# Supplementary material for: Genome-Wide Association Study for Nodule Traits in Guar
Source: Curr Issues Mol Biol. 2025 Feb 26;47(3):151. doi: 10.3390/cimb47030151 (PMC11941719; doi:10.3390/cimb47030151)
Supplement: Supplementary file 1 [file cimb-47-00151-s001.zip › cimb-3412946-supplementary.xlsx]

## Sheet: TableS1_PlantHeight
	Models	SNP	Chromosome	Position	LOD	Effect (%)
	SMR	Chr1_10399617	1	10399617	3.51	7.12
		Chr1_10445815	1	10445815	5.57	11.06
		Chr1_34979483	1	34979483	4.43	9.1
		Chr1_34991230	1	34991230	4.43	8.9
		Chr1_35002508	1	35002508	3.8	7.72
		Chr1_35404380	1	35404380	3.95	8.08
		Chr1_3778388	1	3778388	3.59	7.34
		Chr1_41621090	1	41621090	3.65	7.49
		Chr1_45639150	1	45639150	3.81	7.83
		Chr1_47283353	1	47283353	3.73	7.44
		Chr1_49504678	1	49504678	4.34	8.64
		Chr1_50002031	1	50002031	4.93	9.77
		Chr1_6706442	1	6706442	3.9	7.88
		Chr1_6718669	1	6718669	5.14	10.33
		Chr1_8056530	1	8056530	3.52	7.04
		Chr1_8556229	1	8556229	4.28	8.6
		Chr1_8774481	1	8774481	3.87	7.99
		Chr1_9865698	1	9865698	4.09	8.29
		Chr2_40652183	2	40652183	4.02	8.29
		Chr2_40655476	2	40655476	3.57	7.23
		Chr2_40790467	2	40790467	3.82	7.64
		Chr2_40866968	2	40866968	4.26	8.49
		Chr2_40884103	2	40884103	3.9	7.84
		Chr2_40928177	2	40928177	3.76	7.53
		Chr2_41193620	2	41193620	3.99	7.99
		Chr2_42636046	2	42636046	3.61	7.34
		Chr2_43453935	2	43453935	4.32	8.77
		Chr2_47226463	2	47226463	4.42	9.16
		Chr2_47622645	2	47622645	3.62	7.54
		Chr2_48409555	2	48409555	4.26	8.54
		Chr2_48549943	2	48549943	3.69	7.4
		Chr2_48645793	2	48645793	3.64	7.34
		Chr2_48664610	2	48664610	3.51	7.09
		Chr2_48667884	2	48667884	3.57	7.24
		Chr2_48720342	2	48720342	4.07	8.28
		Chr2_48791422	2	48791422	3.79	7.67
		Chr2_48803261	2	48803261	3.88	7.76
		Chr2_48831036	2	48831036	3.83	7.77
		Chr2_48859487	2	48859487	4	8.06
		Chr2_49351625	2	49351625	4.76	9.64
		Chr2_50910112	2	50910112	3.9	7.81
		Chr2_50961410	2	50961410	3.66	7.31
		Chr2_51010513	2	51010513	5.37	10.58
		Chr2_51078296	2	51078296	5.53	10.83
		Chr2_52321546	2	52321546	3.78	7.58
		Chr2_58155119	2	58155119	5.2	10.35
		Chr2_8554919	2	8554919	3.55	7.53
		Chr2_8628874	2	8628874	4.17	8.73
		Chr3_1077661	3	1077661	3.9	7.83
		Chr3_11318276	3	11318276	3.85	7.77
		Chr3_11338096	3	11338096	3.61	7.31
		Chr3_11366999	3	11366999	4.31	8.89
		Chr3_11513303	3	11513303	4.57	9.2
		Chr3_15419134	3	15419134	4.35	8.74
		Chr3_19659437	3	19659437	4.48	8.99
		Chr3_19978814	3	19978814	3.58	7.31
		Chr3_19994940	3	19994940	3.52	7.41
		Chr3_29368549	3	29368549	3.78	7.65
		Chr3_29753761	3	29753761	3.6	7.23
		Chr3_30307001	3	30307001	4.38	8.72
		Chr3_3118130	3	3118130	5.99	11.73
		Chr3_31743839	3	31743839	3.69	7.4
		Chr3_3372335	3	3372335	3.99	7.99
		Chr3_3666071	3	3666071	5.91	11.54
		Chr3_37368710	3	37368710	3.9	7.97
		Chr3_40666583	3	40666583	4.3	8.83
		Chr3_4174048	3	4174048	5.03	10.08
		Chr3_42302599	3	42302599	4.34	8.64
		Chr3_42493602	3	42493602	3.79	7.56
		Chr3_47602004	3	47602004	4.45	8.94
		Chr3_47619117	3	47619117	4.05	8.31
		Chr3_47639995	3	47639995	3.84	7.69
		Chr3_47667098	3	47667098	5.33	10.66
		Chr3_47682960	3	47682960	3.84	7.73
		Chr3_48132284	3	48132284	4.89	9.77
		Chr3_53392736	3	53392736	3.7	7.62
		Chr3_53859697	3	53859697	3.58	7.35
		Chr3_53894984	3	53894984	3.58	7.19
		Chr3_53899508	3	53899508	4.75	9.43
		Chr3_53930325	3	53930325	4.51	8.97
		Chr3_53988021	3	53988021	3.9	7.95
		Chr4_12711196	4	12711196	3.54	7.23
		Chr4_12800421	4	12800421	3.8	7.95
		Chr4_12874132	4	12874132	3.65	7.48
		Chr4_15495920	4	15495920	4.04	8.37
		Chr4_19644364	4	19644364	3.75	7.49
		Chr4_19662945	4	19662945	3.55	7.11
		Chr4_19972338	4	19972338	5.4	10.87
		Chr4_20077134	4	20077134	3.84	7.7
		Chr4_20143162	4	20143162	3.88	7.8
		Chr4_20160268	4	20160268	4.04	8.18
		Chr4_20208254	4	20208254	3.95	7.94
		Chr4_20222531	4	20222531	5.91	11.95
		Chr4_20250951	4	20250951	6.13	12.05
		Chr4_20255277	4	20255277	4.21	8.62
		Chr4_20257819	4	20257819	4.51	9.01
		Chr4_20291962	4	20291962	6.07	11.94
		Chr4_20355881	4	20355881	4.08	8.22
		Chr4_20366537	4	20366537	4.59	9.09
		Chr4_20451657	4	20451657	4.17	8.32
		Chr4_20459809	4	20459809	4.53	9.01
		Chr4_20489152	4	20489152	3.85	7.77
		Chr4_20536151	4	20536151	4.32	8.6
		Chr4_20567460	4	20567460	3.88	7.76
		Chr4_20715064	4	20715064	3.67	7.36
		Chr4_20823508	4	20823508	4.57	9.05
		Chr4_20888843	4	20888843	3.97	7.97
		Chr4_20898775	4	20898775	4.42	8.84
		Chr4_23084863	4	23084863	3.7	7.53
		Chr4_53843154	4	53843154	3.87	7.88
		Chr4_55821711	4	55821711	6.58	13.32
		Chr4_56457649	4	56457649	3.67	7.43
		Chr4_56714885	4	56714885	3.56	7.54
		Chr4_59131249	4	59131249	3.51	7.16
		Chr4_59201011	4	59201011	3.63	7.25
		Chr4_61156656	4	61156656	3.57	7.26
		Chr4_61330714	4	61330714	3.59	7.36
		Chr4_7166153	4	7166153	3.82	7.93
		Chr5_10616251	5	10616251	3.74	7.46
		Chr5_16058408	5	16058408	3.73	7.58
		Chr5_23344430	5	23344430	3.54	7.17
		Chr5_23352390	5	23352390	3.51	7.27
		Chr5_23352390	5	23352390	0	3.51
		Chr5_23416500	5	23416500	4.18	8.49
		Chr5_23438122	5	23438122	4.54	9.11
		Chr5_37872481	5	37872481	4.55	9.21
		Chr5_3818862	5	3818862	3.59	7.2
		Chr5_41448612	5	41448612	3.65	7.33
		Chr5_46190214	5	46190214	4	7.97
		Chr5_48900053	5	48900053	3.89	7.75
		Chr5_48910474	5	48910474	3.73	7.47
		Chr5_48928052	5	48928052	3.7	7.8
		Chr5_48944418	5	48944418	3.54	7.09
		Chr5_48958265	5	48958265	3.66	7.34
		Chr5_50465759	5	50465759	4.1	8.45
		Chr5_53663389	5	53663389	3.99	8.08
		Chr5_53923718	5	53923718	3.92	7.84
		Chr5_54249045	5	54249045	4.74	9.61
		Chr5_54408858	5	54408858	4.15	8.28
		Chr5_54609473	5	54609473	4.88	9.63
		Chr5_54802420	5	54802420	3.72	7.44
		Chr5_54887940	5	54887940	3.67	7.36
		Chr5_54903858	5	54903858	4.09	8.13
		Chr5_54932561	5	54932561	3.85	7.67
		Chr5_54952162	5	54952162	5.03	9.92
		Chr5_54982572	5	54982572	4.56	9.03
		Chr5_54998595	5	54998595	3.85	7.68
		Chr5_55008991	5	55008991	4.27	8.47
		Chr5_55020583	5	55020583	3.83	7.68
		Chr5_55046080	5	55046080	4.42	8.81
		Chr5_55677711	5	55677711	3.85	7.89
		Chr5_55996909	5	55996909	7.99	15.4
		Chr5_56023702	5	56023702	5.61	11.03
		Chr5_56046574	5	56046574	4.8	9.81
		Chr5_56060202	5	56060202	5.6	11.3
		Chr5_56097908	5	56097908	5.99	11.88
		Chr5_56119888	5	56119888	4.35	8.78
		Chr5_56177192	5	56177192	4.93	10.02
		Chr5_56229495	5	56229495	5.46	11.24
		Chr5_56805733	5	56805733	3.94	7.96
		Chr5_56890506	5	56890506	3.89	7.78
		Chr5_56927458	5	56927458	4.76	9.48
		Chr5_57019083	5	57019083	3.94	7.84
		Chr5_57374450	5	57374450	3.59	7.24
		Chr5_57397628	5	57397628	3.56	7.11
		Chr5_57409818	5	57409818	4.85	9.71
		Chr5_57604887	5	57604887	3.59	7.21
		Chr5_57870425	5	57870425	4.24	8.46
		Chr5_58003440	5	58003440	4.56	9.19
		Chr5_58032763	5	58032763	4.3	8.58
		Chr5_58083058	5	58083058	7.09	13.74
		Chr5_58110519	5	58110519	5.9	11.53
		Chr5_58142917	5	58142917	5.95	11.66
		Chr5_58166378	5	58166378	5.4	10.64
		Chr5_58211130	5	58211130	6.34	12.43
		Chr5_58248521	5	58248521	5.68	11.12
		Chr5_58269504	5	58269504	4.63	9.23
		Chr5_58309747	5	58309747	5.06	10.02
		Chr5_58336026	5	58336026	5.09	10.07
		Chr5_58354027	5	58354027	4.43	8.79
		Chr5_58374420	5	58374420	6.59	12.78
		Chr5_58402492	5	58402492	6.37	12.38
		Chr5_58420004	5	58420004	5.75	11.25
		Chr5_59227684	5	59227684	3.77	7.59
		Chr6_14483330	6	14483330	3.61	7.28
		Chr6_15646388	6	15646388	3.56	7.34
		Chr6_17171097	6	17171097	3.94	8.09
		Chr6_17229472	6	17229472	4.4	9.12
		Chr6_17273896	6	17273896	4.07	8.31
		Chr6_17634169	6	17634169	4.11	8.39
		Chr6_32584648	6	32584648	3.63	7.35
		Chr6_42467643	6	42467643	3.6	7.26
		Chr6_50487070	6	50487070	3.82	7.66
		Chr6_50569037	6	50569037	3.61	7.21
		Chr6_50933709	6	50933709	3.73	7.58
		Chr6_52870623	6	52870623	4.83	9.88
		Chr6_52942266	6	52942266	4.17	8.44
		Chr6_53098035	6	53098035	3.89	7.99
		Chr6_53186855	6	53186855	4.91	9.81
		Chr6_53215549	6	53215549	4.14	8.45
		Chr6_55228286	6	55228286	3.76	7.73
		Chr6_56801404	6	56801404	3.95	8.08
		Chr6_57144563	6	57144563	3.61	7.41
		Chr6_58364041	6	58364041	4.06	8.45
		Chr6_61052561	6	61052561	4.02	8.08
		Chr7_10656288	7	10656288	4.92	9.88
		Chr7_10672461	7	10672461	3.78	7.81
		Chr7_10689578	7	10689578	3.96	7.99
		Chr7_10767120	7	10767120	3.81	7.63
		Chr7_11625352	7	11625352	3.52	7.27
		Chr7_13846797	7	13846797	6.05	12.16
		Chr7_13984955	7	13984955	3.86	8.23
		Chr7_15512801	7	15512801	3.64	7.27
		Chr7_15619242	7	15619242	3.87	7.72
		Chr7_16351416	7	16351416	5.17	10.4
		Chr7_16806600	7	16806600	4.81	9.63
		Chr7_19801378	7	19801378	3.58	7.19
		Chr7_25459525	7	25459525	4.26	8.68
		Chr7_36548668	7	36548668	3.54	7.28
		Chr7_3686480	7	3686480	4.53	7.65
		Chr7_39785453	7	39785453	3.53	7.12
		Chr7_41814520	7	41814520	4.13	8.33
		Chr7_42902491	7	42902491	3.72	7.62
		Chr7_43146954	7	43146954	3.53	7.22
		Chr7_43338645	7	43338645	3.69	7.63
		Chr7_43539221	7	43539221	3.53	7.32
		Chr7_43673186	7	43673186	4.23	8.54
		Chr7_44479621	7	44479621	3.87	7.79
		Chr7_44515389	7	44515389	3.87	7.93
		Chr7_48092152	7	48092152	3.97	8.12
		Chr7_49271900	7	49271900	3.54	7.14
		Chr7_49461312	7	49461312	3.52	7.17
		Chr7_49841268	7	49841268	3.92	7.94
		Chr7_50171165	7	50171165	3.84	7.79
		Chr7_50976641	7	50976641	3.51	7.18
		Chr7_55350176	7	55350176	3.58	7.22
		Chr7_55547040	7	55547040	3.58	7.15
		Chr7_56759695	7	56759695	3.68	7.41
		Chr7_56849643	7	56849643	3.61	7.25
		Chr7_58197874	7	58197874	3.51	7.37
		Chr7_59380352	7	59380352	5.38	10.75
		Chr7_59580119	7	59580119	3.53	7.07
		Chr7_59859728	7	59859728	3.74	7.59
		Chr7_59872830	7	59872830	3.53	7.1
		Chr7_60646949	7	60646949	4.46	9.15
		Chr7_61086120	7	61086120	3.56	7.18
		Chr7_6602571	7	6602571	3.83	7.85
		Chr7_6979143	7	6979143	3.61	7.35
		Chr7_7070023	7	7070023	3.78	7.63
		Chr7_7150070	7	7150070	4.45	8.86
		Chr7_8039965	7	8039965	3.64	7.27
		Chr7_8280034	7	8280034	4.54	9.36
		Chr7_8310320	7	8310320	3.81	7.74
		Chr7_8371855	7	8371855	5.48	10.85
		Chr7_8859873	7	8859873	3.51	7.09
	GLM (PCA)	Chr2_51010513	2	51010513	5.82	9.96
		Chr2_50910112	2	50910112	4.26	7.41
		Chr2_51078296	2	51078296	5.21	8.93
		Chr2_54599422	2	54599422	4.23	7.63
		Chr2_58155119	2	58155119	3.61	6.35
		Chr3_30307001	3	30307001	3.93	6.87
		Chr5_33895403	5	33895403	3.55	6.2
		Chr5_55996909	5	55996909	4.41	7.66
		Chr7_58305036	7	58305036	3.53	6.24
	MLM (PCA+K)	Chr2_51078296	2	51078296	4	8.56
		Chr2_51010513	2	51010513	3.86	8.25
		Chr5_55996909	5	55996909	3.52	7.57
	GLM (Q3)	Chr1_10445815	1	10445815	3.93	7.42
		Chr2_48409555	2	48409555	3.53	6.66
		Chr2_50910112	2	50910112	4.73	8.79
		Chr2_50961410	2	50961410	4.07	7.58
		Chr2_51010513	2	51010513	6.83	12.41
		Chr2_51078296	2	51078296	5.91	10.8
		Chr2_58155119	2	58155119	3.94	7.43
		Chr3_21036083	3	21036083	3.6	6.76
		Chr3_21474848	3	21474848	3.87	7.21
		Chr3_21672233	3	21672233	4.03	7.51
		Chr3_21689886	3	21689886	4.35	8.07
		Chr3_21755065	3	21755065	3.9	7.29
		Chr3_22322079	3	22322079	3.67	6.86
		Chr3_22363864	3	22363864	3.82	7.14
		Chr3_22384467	3	22384467	3.98	7.45
		Chr3_22400110	3	22400110	3.89	7.37
		Chr3_23168968	3	23168968	3.55	6.69
		Chr3_24245073	3	24245073	4.49	8.32
		Chr3_24445040	3	24445040	3.71	6.95
		Chr3_24479013	3	24479013	4.36	8.09
		Chr3_25267358	3	25267358	3.9	7.31
		Chr3_25283482	3	25283482	3.7	6.93
		Chr3_25670520	3	25670520	3.7	7.04
		Chr3_25873661	3	25873661	3.64	6.81
		Chr3_26282039	3	26282039	3.63	6.82
		Chr3_26287111	3	26287111	3.81	7.11
		Chr3_26329580	3	26329580	4.54	8.43
		Chr3_26640870	3	26640870	3.8	7.1
		Chr3_27808745	3	27808745	3.58	6.73
		Chr3_28056857	3	28056857	3.71	6.93
		Chr3_28147942	3	28147942	4.45	8.26
		Chr3_28320031	3	28320031	4.14	7.81
		Chr3_28627188	3	28627188	3.58	6.73
		Chr3_29368549	3	29368549	4.52	8.45
		Chr3_29715737	3	29715737	4.24	7.9
		Chr3_29753761	3	29753761	4.46	8.29
		Chr3_29788517	3	29788517	3.55	6.66
		Chr3_29933760	3	29933760	3.78	7.05
		Chr3_30118213	3	30118213	4.04	7.53
		Chr3_30126886	3	30126886	3.99	7.47
		Chr3_30307001	3	30307001	5.44	10.03
		Chr3_30312002	3	30312002	4.04	7.55
		Chr3_30425537	3	30425537	4.11	7.65
		Chr3_30748062	3	30748062	4.2	7.8
		Chr3_30798658	3	30798658	3.77	7.04
		Chr3_30994994	3	30994994	3.9	7.26
		Chr3_31094542	3	31094542	3.94	7.35
		Chr3_31731677	3	31731677	3.73	7.04
		Chr3_31743839	3	31743839	4.65	8.64
		Chr3_32004878	3	32004878	3.69	6.9
		Chr3_33530871	3	33530871	3.6	6.77
		Chr3_33569883	3	33569883	3.54	6.66
		Chr3_33607430	3	33607430	3.79	5.84
		Chr3_53899508	3	53899508	4.02	7.52
		Chr3_53930325	3	53930325	3.73	7.01
		Chr3_53988021	3	53988021	3.5	6.71
		Chr4_55821711	4	55821711	5.14	9.85
		Chr5_37872481	5	37872481	4.01	7.65
		Chr5_53923718	5	53923718	3.96	7.41
		Chr5_54249045	5	54249045	3.95	7.54
		Chr5_55996909	5	55996909	6.09	11.16
		Chr5_56023702	5	56023702	3.67	6.87
		Chr5_56060202	5	56060202	3.99	7.68
		Chr5_56097908	5	56097908	3.97	7.49
		Chr5_56229495	5	56229495	3.85	7.51
		Chr5_58083058	5	58083058	3.69	6.92
		Chr6_17892236	6	17892236	3.79	7.43
		Chr7_13846797	7	13846797	3.67	7.07
		Chr7_20889328	7	20889328	3.75	7.06
		Chr7_59580119	7	59580119	4.23	7.85
		Chr7_59682842	7	59682842	4.07	7.65
		Chr7_59706219	7	59706219	4.08	7.63
		Chr7_59833880	7	59833880	3.63	6.83
		Chr7_59859728	7	59859728	3.63	6.89
	MLM (Q3+K)	Chr2_51010513	2	51010513	4.02	8.55
		Chr2_51078296	2	51078296	4.09	8.7
		Chr5_55996909	5	55996909	3.85	8.26
	GLM (Q2)	Chr1_10445815	1	10445815	4.22	7.97
		Chr2_48409555	2	48409555	3.7	7
		Chr2_50910112	2	50910112	5.03	9.34
		Chr2_50961410	2	50961410	4.09	7.65
		Chr2_51010513	2	51010513	6.89	12.56
		Chr2_51078296	2	51078296	5.96	10.92
		Chr2_58155119	2	58155119	4.27	8.05
		Chr3_21036083	3	21036083	3.5	6.62
		Chr3_21474848	3	21474848	3.58	6.72
		Chr3_21672233	3	21672233	3.86	7.22
		Chr3_21689886	3	21689886	4.1	7.65
		Chr3_21755065	3	21755065	3.54	6.66
		Chr3_22363864	3	22363864	3.65	6.85
		Chr3_22384467	3	22384467	3.67	6.93
		Chr3_22400110	3	22400110	3.59	6.86
		Chr3_24245073	3	24245073	4.21	7.86
		Chr3_24479013	3	24479013	4.22	7.88
		Chr3_25267358	3	25267358	3.62	6.83
		Chr3_26287111	3	26287111	3.62	6.79
		Chr3_26329580	3	26329580	4.2	7.85
		Chr3_28147942	3	28147942	4.2	7.87
		Chr3_28320031	3	28320031	3.84	7.3
		Chr3_29368549	3	29368549	4.33	8.14
		Chr3_29715737	3	29715737	4.01	7.51
		Chr3_29753761	3	29753761	4.24	7.92
		Chr3_29933760	3	29933760	3.57	6.71
		Chr3_30118213	3	30118213	3.82	7.15
		Chr3_30126886	3	30126886	3.71	6.99
		Chr3_30307001	3	30307001	5.23	9.69
		Chr3_30312002	3	30312002	3.69	6.95
		Chr3_30425537	3	30425537	3.89	7.31
		Chr3_30748062	3	30748062	3.97	7.42
		Chr3_30798658	3	30798658	3.54	6.64
		Chr3_30994994	3	30994994	3.67	6.87
		Chr3_31094542	3	31094542	3.66	6.87
		Chr3_31743839	3	31743839	4.38	8.19
		Chr3_33607430	3	33607430	3.66	5.62
		Chr3_53899508	3	53899508	4.26	7.97
		Chr3_53930325	3	53930325	3.95	7.43
		Chr3_53988021	3	53988021	3.64	6.99
		Chr4_55821711	4	55821711	4.46	8.66
		Chr5_37872481	5	37872481	4.17	7.96
		Chr5_53923718	5	53923718	3.54	6.69
		Chr5_54249045	5	54249045	3.81	7.31
		Chr5_55996909	5	55996909	5.26	9.76
		Chr5_56097908	5	56097908	3.57	6.8
		Chr5_56229495	5	56229495	3.51	6.9
		Chr5_58083058	5	58083058	3.83	7.2
		Chr7_13846797	7	13846797	3.59	6.95
		Chr7_59580119	7	59580119	3.96	7.41
	MLM (Q2+K)	Chr2_51010513	2	51010513	4.14	8.92
		Chr2_51078296	2	51078296	4.21	9.08
		Chr5_55996909	5	55996909	3.79	8.2

## Sheet: TableS2_NoduleNumber
	Models	SNP	Chromosome	Position	LOD	Effect (%)
	SMR	Chr1_30885849	1	30885849	3.75	7.68
		Chr1_6586186	1	6586186	3.51	7.27
		Chr1_6601083	1	6601083	4.14	8.6
		Chr1_6607541	1	6607541	3.9	8.09
		Chr1_8324207	1	8324207	3.58	7.23
		Chr1_8413728	1	8413728	4.04	9.32
		Chr1_8473011	1	8473011	3.72	7.83
		Chr2_40190362	2	40190362	3.67	7.4
		Chr3_13052718	3	13052718	3.5	7.07
		Chr3_45539469	3	45539469	4.12	8.37
		Chr3_45650733	3	45650733	4.03	8.13
		Chr3_9130732	3	9130732	4.25	8.55
		Chr3_9656685	3	9656685	3.89	7.76
		Chr4_23895898	4	23895898	4.43	8.86
		Chr4_23973435	4	23973435	3.97	8.11
		Chr4_25242141	4	25242141	3.88	7.76
		Chr5_13933775	5	13933775	4.17	8.4
		Chr5_25517532	5	25517532	3.84	7.76
		Chr5_9209271	5	9209271	3.58	7.25
		Chr5_9277902	5	9277902	4.36	8.88
		Chr6_13229950	6	13229950	4.25	8.47
		Chr6_17081965	6	17081965	4.12	8.44
		Chr6_56449898	6	56449898	6.03	11.86
		Chr7_1859217	7	1859217	3.71	7.54
		Chr7_51330375	7	51330375	4.92	9.79
		Chr7_51348889	7	51348889	4.29	8.62
		Chr7_51354691	7	51354691	4.11	8.66
	GLM (PCA)	Chr1_33904932	1	33904932	3.62	6.74
		Chr1_6678766	1	6678766	4.14	7.6
		Chr3_13052718	3	13052718	4.06	7.4
		Chr4_60548963	4	60548963	3.73	6.9
		Chr5_21241605	5	21241605	3.72	6.76
		Chr5_23715984	5	23715984	4.31	7.79
		Chr6_51328435	6	51328435	3.69	6.87
		Chr6_51332059	6	51332059	3.69	6.95
		Chr6_56449898	6	56449898	4.94	8.84
	MLM (PCA+K)	Chr1_6678766	1	6678766	3.83	7.97
		Chr3_13052718	3	13052718	3.73	7.65
		Chr5_23715984	5	23715984	3.84	7.87
		Chr6_56449898	6	56449898	4.42	9.19
	GLM (Q3)	Chr1_6601083	1	6601083	3.79	7.65
		Chr1_6678766	1	6678766	3.86	7.57
		Chr1_8324207	1	8324207	3.52	6.87
		Chr1_8413728	1	8413728	4.07	9.18
		Chr3_10323138	3	10323138	3.59	7.07
		Chr3_13052718	3	13052718	3.86	7.51
		Chr4_22674669	4	22674669	3.78	7.58
		Chr4_23895898	4	23895898	4.44	8.6
		Chr4_23973435	4	23973435	3.83	7.58
		Chr5_13888544	5	13888544	3.85	7.45
		Chr5_13933775	5	13933775	4.46	8.67
		Chr5_23715984	5	23715984	3.71	7.18
		Chr5_25517532	5	25517532	3.53	6.91
		Chr5_9209271	5	9209271	3.9	7.62
		Chr5_9277902	5	9277902	4.08	8.09
		Chr6_56449898	6	56449898	4.97	9.52
		Chr7_1859217	7	1859217	4.21	8.22
		Chr7_54982108	7	54982108	3.59	7.04
	MLM (Q3+K)	Chr1_6678766	1	6678766	3.74	8.19
		Chr3_13052718	3	13052718	3.66	7.88
		Chr6_56449898	6	56449898	4.3	9.43
	GLM (Q2)	Chr1_30885849	1	30885849	4.37	8.8
		Chr1_6519424	1	6519424	3.71	8
		Chr1_6552048	1	6552048	3.79	7.85
		Chr1_6567953	1	6567953	3.76	7.55
		Chr1_6586186	1	6586186	3.96	8.1
		Chr1_6590945	1	6590945	3.98	8.24
		Chr1_6601083	1	6601083	4.63	9.48
		Chr1_6607541	1	6607541	4.47	9.09
		Chr1_6646699	1	6646699	3.53	7.39
		Chr1_6657320	1	6657320	3.63	7.53
		Chr1_6678766	1	6678766	3.66	7.37
		Chr1_8324207	1	8324207	3.8	7.57
		Chr1_8413728	1	8413728	4.28	9.82
		Chr3_13052718	3	13052718	3.54	7.07
		Chr3_2713570	3	2713570	3.51	7.1
		Chr3_45539469	3	45539469	3.57	7.22
		Chr3_9111424	3	9111424	3.69	7.36
		Chr3_9130732	3	9130732	4.45	8.85
		Chr3_9656685	3	9656685	3.75	7.4
		Chr4_22674669	4	22674669	3.73	7.63
		Chr4_23895898	4	23895898	4.94	9.72
		Chr4_23912167	4	23912167	3.61	7.17
		Chr4_23973435	4	23973435	4.43	8.91
		Chr5_13888544	5	13888544	3.94	7.81
		Chr5_13933775	5	13933775	4.66	9.24
		Chr5_25517532	5	25517532	3.78	7.56
		Chr5_9209271	5	9209271	3.89	7.79
		Chr5_9277902	5	9277902	4.76	9.56
		Chr6_13229950	6	13229950	3.88	7.7
		Chr6_56449898	6	56449898	5.14	10.06
		Chr7_1859217	7	1859217	4.02	8.06
		Chr7_23863014	7	23863014	3.77	7.51
		Chr7_24360531	7	24360531	3.66	7.33
		Chr7_51330375	7	51330375	4.31	8.55
		Chr7_51348889	7	51348889	3.61	7.23
	MLM (Q2+K)	Chr1_30885849	1	30885849	3.52	7.76
		Chr1_6678766	1	6678766	3.62	7.91
		Chr6_56449898	6	56449898	4.33	9.51

## Sheet: TableS3_NoduleDiameter
	Models	SNP	Chromosome	Position	LOD	Effect (%)
	SMR	Chr2_40467955	2	40467955	4.61	9.49
		Chr2_40573982	2	40573982	4.57	9.41
		Chr2_42850265	2	42850265	3.81	7.87
		Chr2_45295293	2	45295293	4.58	9.3
		Chr2_45446554	2	45446554	3.62	7.36
		Chr2_8815275	2	8815275	3.96	8.14
		Chr3_10281588	3	10281588	3.55	7.16
		Chr3_14009928	3	14009928	3.64	7.51
		Chr3_14039997	3	14039997	3.59	7.4
		Chr3_14083189	3	14083189	4.03	8.3
		Chr3_14103455	3	14103455	3.59	7.41
		Chr3_39258868	3	39258868	4.05	8.17
		Chr4_12828461	4	12828461	3.52	7.21
		Chr4_20255277	4	20255277	3.65	7.52
		Chr4_23777942	4	23777942	3.53	7.13
		Chr5_2402974	5	2402974	3.73	7.51
		Chr5_40072919	5	40072919	3.59	7.4
		Chr5_46265502	5	46265502	3.84	7.79
		Chr7_27193357	7	27193357	3.64	7.44
		Chr7_27233445	7	27233445	3.96	8.02
		Chr7_27249307	7	27249307	4.33	8.75
		Chr7_29719223	7	29719223	3.5	7.14
		Chr7_42184600	7	42184600	3.62	7.77
		Chr7_43539221	7	43539221	3.58	7.42
		Chr7_7105717	7	7105717	4.5	8.99
		Chr7_7150070	7	7150070	4.45	8.85
	GLM (PCA)	Chr1_33904932	1	33904932	3.62	6.74
		Chr1_6678766	1	6678766	4.14	7.6
		Chr3_13052718	3	13052718	4.06	7.4
		Chr4_60548963	4	60548963	3.73	6.9
		Chr5_21241605	5	21241605	3.72	6.76
		Chr5_23715984	5	23715984	4.31	7.79
		Chr6_51328435	6	51328435	3.69	6.87
		Chr6_51332059	6	51332059	3.69	6.95
		Chr6_56449898	6	56449898	4.94	8.84
	MLM (PCA+K)	Chr7_26646738	7	26646738	3.71	7.89
	GLM (Q3)	Chr2_8815275	2	8815275	3.99	7.96
		Chr3_39258868	3	39258868	3.58	7.02
		Chr4_31213220	4	31213220	3.54	6.86
		Chr4_37867564	4	37867564	3.8	7.37
		Chr4_38838318	4	38838318	3.86	8.13
		Chr4_43113814	4	43113814	3.89	7.59
		Chr7_27233445	7	27233445	3.56	7.03
		Chr7_27249307	7	27249307	3.89	7.63
	MLM (Q3+K)	Chr7_26646738	7	26646738	3.58	7.67
	GLM (Q2)	Chr2_40467955	2	40467955	3.81	7.72
		Chr2_40573982	2	40573982	3.59	7.29
		Chr2_45295293	2	45295293	3.75	7.48
		Chr3_39258868	3	39258868	3.8	7.47
		Chr4_12828461	4	12828461	3.61	7.16
	MLM (Q2+K)	Chr7_26646738	7	26646738	3.64	7.83

## Sheet: TableS4_FreshNoduleWeight
	Models	SNP	Chromosome	Position	LOD	Effect (%)
	SMR	Chr1_10290878	1	10290878	3.77	7.56
		Chr1_10308233	1	10308233	3.72	7.5
		Chr1_11676109	1	11676109	6.82	13.19
		Chr1_18979334	1	18979334	4.33	8.86
		Chr1_21906509	1	21906509	4.1	6.76
		Chr1_26955757	1	26955757	3.61	7.27
		Chr1_27576193	1	27576193	3.68	7.58
		Chr1_28708907	1	28708907	3.89	7.79
		Chr1_28907702	1	28907702	5.51	10.81
		Chr1_34979483	1	34979483	3.64	7.54
		Chr1_35404380	1	35404380	4.69	9.52
		Chr1_3778388	1	3778388	5.14	10.33
		Chr1_38693756	1	38693756	3.63	7.46
		Chr1_41621090	1	41621090	3.78	7.74
		Chr1_43182440	1	43182440	3.61	7.87
		Chr1_43322958	1	43322958	3.65	7.49
		Chr1_45150974	1	45150974	4.33	8.63
		Chr1_47357498	1	47357498	4.74	9.36
		Chr1_47359436	1	47359436	3.81	7.61
		Chr1_48466801	1	48466801	5.52	10.86
		Chr1_49005787	1	49005787	4.8	9.73
		Chr1_49504678	1	49504678	4.21	8.39
		Chr1_50002031	1	50002031	4.16	8.3
		Chr1_8473011	1	8473011	4.2	8.8
		Chr2_19069927	2	19069927	3.94	7.91
		Chr2_32164757	2	32164757	3.58	7.26
		Chr2_40202850	2	40202850	3.8	7.68
		Chr2_40632889	2	40632889	3.91	7.96
		Chr2_40866968	2	40866968	3.5	7.04
		Chr2_41114851	2	41114851	3.97	8.01
		Chr2_41122573	2	41122573	5.44	10.81
		Chr2_41134776	2	41134776	3.75	7.49
		Chr2_41151870	2	41151870	4.96	9.82
		Chr2_41177787	2	41177787	3.65	7.32
		Chr2_41193620	2	41193620	4.68	9.3
		Chr2_41218533	2	41218533	4.82	9.63
		Chr2_41265604	2	41265604	3.73	7.55
		Chr2_41277665	2	41277665	4.18	8.45
		Chr2_41288346	2	41288346	3.76	7.57
		Chr2_42411409	2	42411409	4.26	8.53
		Chr2_42636046	2	42636046	3.59	7.31
		Chr2_42747073	2	42747073	3.82	7.93
		Chr2_42783717	2	42783717	3.55	7.16
		Chr2_42820592	2	42820592	3.95	7.94
		Chr2_43283128	2	43283128	4.31	8.66
		Chr2_43298927	2	43298927	3.69	7.49
		Chr2_43335384	2	43335384	4.53	9.05
		Chr2_43384001	2	43384001	4.66	9.29
		Chr2_43453935	2	43453935	3.51	7.18
		Chr2_43546652	2	43546652	3.77	7.72
		Chr2_43737322	2	43737322	3.69	7.47
		Chr2_43798955	2	43798955	3.95	7.94
		Chr2_43902408	2	43902408	4.8	9.65
		Chr2_47159214	2	47159214	3.84	7.72
		Chr2_47226463	2	47226463	5.78	11.8
		Chr2_48186573	2	48186573	5.29	11.05
		Chr2_48529139	2	48529139	3.76	7.75
		Chr2_48720342	2	48720342	4.55	9.2
		Chr2_48803261	2	48803261	3.77	7.55
		Chr2_49351625	2	49351625	4.43	9
		Chr2_50961410	2	50961410	4.85	9.57
		Chr2_51078296	2	51078296	6.07	11.82
		Chr2_53128202	2	53128202	3.89	7.9
		Chr2_55915375	2	55915375	3.54	7.26
		Chr2_56194961	2	56194961	3.88	7.97
		Chr2_58316902	2	58316902	4.35	8.79
		Chr2_58383526	2	58383526	4.03	8.24
		Chr3_10076162	3	10076162	4.08	8.3
		Chr3_11054100	3	11054100	4.28	8.58
		Chr3_12439122	3	12439122	4.26	8.76
		Chr3_15419134	3	15419134	4.32	8.68
		Chr3_15829821	3	15829821	3.79	7.69
		Chr3_19659437	3	19659437	4.38	8.8
		Chr3_2713570	3	2713570	4.55	9.17
		Chr3_3118130	3	3118130	5.96	11.68
		Chr3_3372335	3	3372335	5.16	10.19
		Chr3_3666071	3	3666071	4.67	9.24
		Chr3_36763373	3	36763373	3.92	7.98
		Chr3_4174048	3	4174048	5.57	11.09
		Chr3_44636786	3	44636786	3.51	7.06
		Chr3_48494652	3	48494652	3.93	8.08
		Chr3_48522761	3	48522761	4.08	8.15
		Chr3_5823061	3	5823061	3.94	7.85
		Chr3_6419594	3	6419594	4.5	8.99
		Chr3_7622554	3	7622554	4.93	9.73
		Chr3_7773837	3	7773837	6.53	12.66
		Chr4_11930507	4	11930507	3.54	7.2
		Chr4_12874132	4	12874132	4.4	8.95
		Chr4_1445770	4	1445770	4.18	8.35
		Chr4_18072733	4	18072733	3.64	7.44
		Chr4_20250951	4	20250951	4.15	8.33
		Chr4_20257819	4	20257819	3.67	7.4
		Chr4_20291962	4	20291962	4.49	8.98
		Chr4_20451657	4	20451657	4.35	8.66
		Chr4_20715064	4	20715064	5	9.9
		Chr4_20888843	4	20888843	3.64	7.34
		Chr4_20898775	4	20898775	3.59	7.24
		Chr4_27108953	4	27108953	3.51	7.28
		Chr4_27909382	4	27909382	3.96	8.2
		Chr4_27978891	4	27978891	3.72	8.02
		Chr4_35953379	4	35953379	5.4	11.49
		Chr4_36343327	4	36343327	3.86	8.08
		Chr4_4467089	4	4467089	3.76	7.61
		Chr4_4539451	4	4539451	3.52	7.2
		Chr4_61330714	4	61330714	5.04	10.19
		Chr4_9586886	4	9586886	3.86	7.83
		Chr5_18545163	5	18545163	4.35	8.81
		Chr5_18575852	5	18575852	3.54	7.3
		Chr5_35271139	5	35271139	3.53	7.07
		Chr5_35619658	5	35619658	8.84	16.82
		Chr5_51414778	5	51414778	3.68	7.41
		Chr5_51555936	5	51555936	3.55	7.2
		Chr5_54408858	5	54408858	3.56	7.15
		Chr5_54802420	5	54802420	4.45	8.81
		Chr5_54932561	5	54932561	4.1	8.15
		Chr5_54952162	5	54952162	4.65	9.19
		Chr5_54982572	5	54982572	4.73	9.35
		Chr5_54998595	5	54998595	3.84	7.66
		Chr5_55008991	5	55008991	3.85	7.68
		Chr5_55020583	5	55020583	3.59	7.21
		Chr5_55046080	5	55046080	4.17	8.33
		Chr5_56097908	5	56097908	4.73	9.52
		Chr5_56229495	5	56229495	3.91	8.18
		Chr5_56927458	5	56927458	5.52	10.91
		Chr5_57019083	5	57019083	5.51	10.8
		Chr5_57081374	5	57081374	3.73	7.49
		Chr5_57104026	5	57104026	3.53	7.05
		Chr5_57130073	5	57130073	4.04	8.04
		Chr5_57204282	5	57204282	3.86	7.7
		Chr5_57409818	5	57409818	4.85	9.71
		Chr5_57960606	5	57960606	5.18	10.28
		Chr5_58003440	5	58003440	3.58	7.29
		Chr5_58083058	5	58083058	6.48	12.63
		Chr5_58110519	5	58110519	6.2	12.07
		Chr5_58142917	5	58142917	4.19	8.36
		Chr5_58166378	5	58166378	4.35	8.67
		Chr5_58211130	5	58211130	4.38	8.76
		Chr5_58248521	5	58248521	4.17	8.29
		Chr5_58269504	5	58269504	5.24	10.38
		Chr5_58309747	5	58309747	6.13	11.98
		Chr5_58336026	5	58336026	4.37	8.7
		Chr5_58354027	5	58354027	3.9	7.76
		Chr5_58374420	5	58374420	6.98	13.49
		Chr5_58402492	5	58402492	8.52	16.2
		Chr5_58420004	5	58420004	4.93	9.73
		Chr6_13748571	6	13748571	3.6	7.23
		Chr6_17086436	6	17086436	3.67	7.47
		Chr6_17388663	6	17388663	3.69	7.92
		Chr6_19559884	6	19559884	4	8.22
		Chr6_19687481	6	19687481	3.56	7.35
		Chr6_22617022	6	22617022	3.83	7.77
		Chr6_22709670	6	22709670	3.54	7.15
		Chr6_26160704	6	26160704	4.62	9.39
		Chr6_54315900	6	54315900	4.18	8.93
		Chr6_54696232	6	54696232	3.55	7.4
		Chr6_56449898	6	56449898	7.58	14.67
		Chr6_57485258	6	57485258	3.53	7.06
		Chr6_57738076	6	57738076	3.53	7.15
		Chr6_58708731	6	58708731	3.9	7.76
		Chr7_10656288	7	10656288	4.4	8.89
		Chr7_10672461	7	10672461	3.71	7.67
		Chr7_11204664	7	11204664	4.12	8.38
		Chr7_12878334	7	12878334	5.93	11.63
		Chr7_13984955	7	13984955	4.16	8.85
		Chr7_14780350	7	14780350	4.5	8.99
		Chr7_17555866	7	17555866	4.4	8.84
		Chr7_20088364	7	20088364	4.01	8.06
		Chr7_20153048	7	20153048	4.42	8.88
		Chr7_24268225	7	24268225	3.56	7.4
		Chr7_24953749	7	24953749	3.9	8.05
		Chr7_24989562	7	24989562	3.58	7.21
		Chr7_25459525	7	25459525	3.67	7.54
		Chr7_25586132	7	25586132	3.77	7.79
		Chr7_26384882	7	26384882	3.59	7.2
		Chr7_26695976	7	26695976	3.8	7.72
		Chr7_29662413	7	29662413	4.68	9.45
		Chr7_29680575	7	29680575	3.78	7.68
		Chr7_29719223	7	29719223	4.9	9.83
		Chr7_29753089	7	29753089	3.82	7.75
		Chr7_29813415	7	29813415	3.63	7.35
		Chr7_29826066	7	29826066	4.76	9.57
		Chr7_29837218	7	29837218	3.92	7.99
		Chr7_3683341	7	3683341	5.79	11.46
		Chr7_3686480	7	3686480	4.74	8.03
		Chr7_3717528	7	3717528	3.6	7.2
		Chr7_3720721	7	3720721	4.9	9.71
		Chr7_3727949	7	3727949	3.89	7.93
		Chr7_3731866	7	3731866	3.93	8.15
		Chr7_3745052	7	3745052	3.72	7.49
		Chr7_3751896	7	3751896	3.64	7.34
		Chr7_3801876	7	3801876	5.15	10.17
		Chr7_42834515	7	42834515	3.92	7.81
		Chr7_43338645	7	43338645	3.63	7.52
		Chr7_43673186	7	43673186	3.75	7.61
		Chr7_44090397	7	44090397	4.96	9.78
		Chr7_49461312	7	49461312	3.66	7.44
		Chr7_50976641	7	50976641	4.5	9.11
		Chr7_51034511	7	51034511	3.51	7.21
		Chr7_51330375	7	51330375	5.81	11.46
		Chr7_51348889	7	51348889	4.74	9.49
		Chr7_51354691	7	51354691	4.39	9.21
		Chr7_56759695	7	56759695	3.83	7.71
		Chr7_56830186	7	56830186	3.71	7.43
		Chr7_7150070	7	7150070	5.82	11.42
		Chr7_7447203	7	7447203	3.64	7.43
		Chr7_8280034	7	8280034	4.39	9.05
		Chr7_8371855	7	8371855	5.31	10.52
		Chr7_8848021	7	8848021	3.94	8.16
		Chr7_8859873	7	8859873	4.18	8.39
		Chr7_8864971	7	8864971	5.89	11.75
		Chr7_8891841	7	8891841	3.65	7.48
	GLM (PCA)	Chr1_11676109	1	11676109	4.51	8.07
		Chr1_18979334	1	18979334	4	7.4
		Chr1_21906509	1	21906509	3.73	5.5
		Chr1_28708907	1	28708907	4.42	7.95
		Chr1_28907702	1	28907702	5.67	10.03
		Chr1_41927250	1	41927250	3.71	6.83
		Chr1_45150974	1	45150974	5.43	9.63
		Chr1_48466801	1	48466801	5.47	9.71
		Chr2_19069927	2	19069927	4.68	8.5
		Chr2_50961410	2	50961410	4.66	8.32
		Chr2_51078296	2	51078296	5.87	10.35
		Chr3_10076162	3	10076162	4.63	8.44
		Chr3_2713570	3	2713570	5.48	9.86
		Chr3_44636786	3	44636786	4.29	7.72
		Chr3_5823061	3	5823061	3.83	6.9
		Chr3_5870568	3	5870568	3.68	6.63
		Chr3_7622554	3	7622554	5.83	10.28
		Chr3_7773837	3	7773837	7.58	13.13
		Chr4_18072733	4	18072733	4.01	7.37
		Chr4_56640111	4	56640111	4.07	7.39
		Chr4_992383	4	992383	4	7.21
		Chr5_10582387	5	10582387	3.63	6.59
		Chr5_14273914	5	14273914	4.15	7.45
		Chr5_35271139	5	35271139	4.77	8.51
		Chr5_35619658	5	35619658	8.24	14.14
		Chr5_58402492	5	58402492	3.64	6.57
		Chr6_54696232	6	54696232	3.88	7.26
		Chr6_56449898	6	56449898	4.23	7.58
		Chr6_58708731	6	58708731	5.01	8.92
		Chr7_12878334	7	12878334	6.25	11.04
		Chr7_14780350	7	14780350	4.91	8.83
		Chr7_44090397	7	44090397	3.78	6.82
	MLM (PCA+K)	Chr1_11676109	1	11676109	4.15	8.07
		Chr1_18979334	1	18979334	3.7	7.4
		Chr1_21906509	1	21906509	3.55	5.5
		Chr1_28708907	1	28708907	4.09	7.95
		Chr1_28907702	1	28907702	5.11	10.03
		Chr1_45150974	1	45150974	4.9	9.63
		Chr1_48466801	1	48466801	4.94	9.71
		Chr2_19069927	2	19069927	4.3	8.5
		Chr2_50961410	2	50961410	4.28	8.32
		Chr2_51078296	2	51078296	5.26	10.35
		Chr3_10076162	3	10076162	4.27	8.45
		Chr3_2713570	3	2713570	4.94	9.86
		Chr3_44636786	3	44636786	3.98	7.72
		Chr3_5823061	3	5823061	3.57	6.9
		Chr3_7622554	3	7622554	5.23	10.28
		Chr3_7773837	3	7773837	6.58	13.13
		Chr4_18072733	4	18072733	3.76	7.37
		Chr4_56640111	4	56640111	3.8	7.39
		Chr4_992383	4	992383	3.71	7.21
		Chr5_14273914	5	14273914	3.85	7.45
		Chr5_35271139	5	35271139	4.37	8.51
		Chr5_35619658	5	35619658	6.97	14.14
		Chr6_54696232	6	54696232	3.65	7.26
		Chr6_56449898	6	56449898	3.89	7.58
		Chr6_58708731	6	58708731	4.57	8.92
		Chr7_12878334	7	12878334	5.57	11.04
		Chr7_14780350	7	14780350	4.51	8.83
		Chr7_44090397	7	44090397	3.53	6.82
	GLM (Q3)	Chr1_10308233	1	10308233	3.77	7.07
		Chr1_10357522	1	10357522	3.51	6.57
		Chr1_11676109	1	11676109	4.57	8.43
		Chr1_18979334	1	18979334	4.24	8.07
		Chr1_21906509	1	21906509	3.86	5.9
		Chr1_28708907	1	28708907	4.3	8.01
		Chr1_28907702	1	28907702	5.62	10.27
		Chr1_45150974	1	45150974	4.94	9.1
		Chr1_48466801	1	48466801	6.14	11.2
		Chr2_19069927	2	19069927	4.4	8.24
		Chr2_50961410	2	50961410	5.04	9.27
		Chr2_51010513	2	51010513	3.77	7.05
		Chr2_51078296	2	51078296	5.95	10.84
		Chr3_10076162	3	10076162	4.49	8.47
		Chr3_15926580	3	15926580	3.55	6.65
		Chr3_2713570	3	2713570	5.29	9.88
		Chr3_3118130	3	3118130	3.54	6.62
		Chr3_44636786	3	44636786	4.11	7.66
		Chr3_5823061	3	5823061	4.02	7.46
		Chr3_5870568	3	5870568	3.84	7.14
		Chr3_6419594	3	6419594	4.32	8.08
		Chr3_7622554	3	7622554	5.81	10.59
		Chr3_7773837	3	7773837	7.26	13.03
		Chr4_18072733	4	18072733	4.48	8.44
		Chr4_56640111	4	56640111	3.81	7.16
		Chr4_992383	4	992383	3.98	7.4
		Chr5_14273914	5	14273914	4.05	7.51
		Chr5_35271139	5	35271139	4.06	7.54
		Chr5_35619658	5	35619658	7.79	13.9
		Chr5_58374420	5	58374420	3.51	6.55
		Chr5_58402492	5	58402492	5.07	9.31
		Chr6_54696232	6	54696232	3.86	7.48
		Chr6_56449898	6	56449898	4.34	8.1
		Chr6_58708731	6	58708731	4.53	8.37
		Chr7_12878334	7	12878334	6.45	11.75
		Chr7_14780350	7	14780350	5.03	9.31
		Chr7_27719396	7	27719396	3.56	7.27
		Chr7_44090397	7	44090397	4.82	8.88
		Chr7_8864971	7	8864971	3.89	7.37
	MLM (Q3+K)	Chr1_11676109	1	11676109	4.2	8.81
		Chr1_18979334	1	18979334	3.87	8.38
		Chr1_21906509	1	21906509	3.63	6.1
		Chr1_28708907	1	28708907	4.01	8.41
		Chr1_28907702	1	28907702	5.1	10.78
		Chr1_45150974	1	45150974	4.54	9.59
		Chr1_48466801	1	48466801	5.36	11.4
		Chr2_19069927	2	19069927	4.19	8.87
		Chr2_50961410	2	50961410	4.52	9.5
		Chr2_51078296	2	51078296	5.38	11.41
		Chr3_10076162	3	10076162	4.19	8.94
		Chr3_2713570	3	2713570	4.83	10.38
		Chr3_44636786	3	44636786	3.87	8.09
		Chr3_5823061	3	5823061	3.71	7.73
		Chr3_5870568	3	5870568	3.55	7.38
		Chr3_6419594	3	6419594	3.84	8.05
		Chr3_7622554	3	7622554	5.13	10.85
		Chr3_7773837	3	7773837	6.28	13.44
		Chr4_18072733	4	18072733	4.01	8.5
		Chr4_56640111	4	56640111	3.56	7.44
		Chr4_992383	4	992383	3.64	7.62
		Chr5_14273914	5	14273914	3.76	7.83
		Chr5_35271139	5	35271139	3.87	8.08
		Chr5_35619658	5	35619658	6.81	14.92
		Chr5_58402492	5	58402492	4.32	9.06
		Chr6_54696232	6	54696232	3.63	7.78
		Chr6_56449898	6	56449898	3.99	8.44
		Chr6_58708731	6	58708731	4.19	8.78
		Chr7_12878334	7	12878334	5.77	12.34
		Chr7_14780350	7	14780350	4.57	9.65
		Chr7_44090397	7	44090397	4.24	8.89
	GLM (Q2)	Chr1_10308233	1	10308233	3.82	7.2
		Chr1_11676109	1	11676109	4.87	9
		Chr1_18979334	1	18979334	4.44	8.47
		Chr1_21906509	1	21906509	3.96	6.1
		Chr1_28708907	1	28708907	4.57	8.52
		Chr1_28907702	1	28907702	5.43	9.99
		Chr1_45150974	1	45150974	5.3	9.78
		Chr1_48466801	1	48466801	6.49	11.86
		Chr2_19069927	2	19069927	4.62	8.65
		Chr2_50961410	2	50961410	5.12	9.44
		Chr2_51010513	2	51010513	3.83	7.19
		Chr2_51078296	2	51078296	6.09	11.11
		Chr3_10076162	3	10076162	4.37	8.29
		Chr3_15926580	3	15926580	3.55	6.66
		Chr3_2713570	3	2713570	5.51	10.31
		Chr3_3118130	3	3118130	3.92	7.33
		Chr3_44636786	3	44636786	4.27	7.98
		Chr3_5823061	3	5823061	4.01	7.47
		Chr3_5870568	3	5870568	3.73	6.97
		Chr3_6419594	3	6419594	4.62	8.65
		Chr3_7622554	3	7622554	5.34	9.83
		Chr3_7773837	3	7773837	7.06	12.76
		Chr4_18072733	4	18072733	4.63	8.75
		Chr4_56640111	4	56640111	3.94	7.42
		Chr4_992383	4	992383	4.01	7.5
		Chr5_10172382	5	10172382	3.68	7.05
		Chr5_10582387	5	10582387	3.56	6.7
		Chr5_14273914	5	14273914	3.75	7.01
		Chr5_35271139	5	35271139	4.13	7.7
		Chr5_35619658	5	35619658	8.21	14.68
		Chr5_58374420	5	58374420	3.71	6.94
		Chr5_58402492	5	58402492	5.31	9.78
		Chr6_54696232	6	54696232	3.79	7.37
		Chr6_56449898	6	56449898	4.45	8.33
		Chr6_58708731	6	58708731	4.49	8.34
		Chr7_12878334	7	12878334	6.79	12.36
		Chr7_14780350	7	14780350	5.11	9.49
		Chr7_27719396	7	27719396	3.52	7.22
		Chr7_42834515	7	42834515	3.73	6.97
		Chr7_44090397	7	44090397	5.15	9.49
		Chr7_8864971	7	8864971	3.84	7.31
	MLM (Q2+K)	Chr1_11676109	1	11676109	4.39	9.26
		Chr1_18979334	1	18979334	3.99	8.67
		Chr1_21906509	1	21906509	3.68	6.21
		Chr1_28708907	1	28708907	4.18	8.81
		Chr1_28907702	1	28907702	5.04	10.71
		Chr1_45150974	1	45150974	4.76	10.12
		Chr1_48466801	1	48466801	5.56	11.91
		Chr2_19069927	2	19069927	4.34	9.26
		Chr2_50961410	2	50961410	4.57	9.66
		Chr2_51078296	2	51078296	5.48	11.7
		Chr3_10076162	3	10076162	4.19	8.98
		Chr3_2713570	3	2713570	4.93	10.66
		Chr3_44636786	3	44636786	3.99	8.38
		Chr3_5823061	3	5823061	3.73	7.82
		Chr3_5870568	3	5870568	3.52	7.35
		Chr3_6419594	3	6419594	4.02	8.49
		Chr3_7622554	3	7622554	4.96	10.54
		Chr3_7773837	3	7773837	6.24	13.43
		Chr4_18072733	4	18072733	4.08	8.69
		Chr4_56640111	4	56640111	3.66	7.71
		Chr4_992383	4	992383	3.68	7.76
		Chr5_14273914	5	14273914	3.61	7.55
		Chr5_35271139	5	35271139	3.96	8.32
		Chr5_35619658	5	35619658	7.08	15.64
		Chr5_58402492	5	58402492	4.42	9.32
		Chr6_54696232	6	54696232	3.62	7.81
		Chr6_56449898	6	56449898	4.03	8.59
		Chr6_58708731	6	58708731	4.19	8.83
		Chr7_12878334	7	12878334	5.96	12.85
		Chr7_14780350	7	14780350	4.65	9.87
		Chr7_44090397	7	44090397	4.42	9.33

## Sheet: TableS5_DryNoduleWeight
	Models	SNP	Chromosome	Position	LOD	Effect (%)
	SMR	Chr1_10290878	1	10290878	5.28	10.42
		Chr1_11427313	1	11427313	3.78	7.54
		Chr1_11676109	1	11676109	3.96	7.89
		Chr1_16434698	1	16434698	3.85	7.91
		Chr1_26250579	1	26250579	3.78	7.88
		Chr1_26314114	1	26314114	4.96	10.08
		Chr1_26435006	1	26435006	4.32	8.96
		Chr1_26955757	1	26955757	5.39	10.66
		Chr1_28446215	1	28446215	4.6	9.17
		Chr1_30909439	1	30909439	5.53	11.17
		Chr1_31143329	1	31143329	4.06	8.51
		Chr1_34979483	1	34979483	5.4	10.96
		Chr1_34991230	1	34991230	4.28	8.62
		Chr1_35002508	1	35002508	4.22	8.53
		Chr1_35175259	1	35175259	4.15	8.36
		Chr1_35404380	1	35404380	4.95	10.01
		Chr1_35501559	1	35501559	4.25	8.58
		Chr1_3778388	1	3778388	9.03	17.44
		Chr1_38693756	1	38693756	7.56	14.89
		Chr1_39007023	1	39007023	4	8.14
		Chr1_39323055	1	39323055	3.94	8.02
		Chr1_39621504	1	39621504	5.89	11.5
		Chr1_40898723	1	40898723	6.07	12.08
		Chr1_40927659	1	40927659	5.86	11.45
		Chr1_40947076	1	40947076	5.04	10.09
		Chr1_41007687	1	41007687	5.07	10.29
		Chr1_41569096	1	41569096	4.08	8.22
		Chr1_41621090	1	41621090	6.37	12.71
		Chr1_41658326	1	41658326	4.87	9.69
		Chr1_41737381	1	41737381	4.85	9.73
		Chr1_42060874	1	42060874	4.09	8.28
		Chr1_42365141	1	42365141	4.21	8.55
		Chr1_42393817	1	42393817	3.63	7.35
		Chr1_43182440	1	43182440	5.23	11.18
		Chr1_43201271	1	43201271	3.61	7.31
		Chr1_43208230	1	43208230	3.7	7.58
		Chr1_43301117	1	43301117	4.1	8.19
		Chr1_43322958	1	43322958	5.04	10.18
		Chr1_43332189	1	43332189	4.42	8.83
		Chr1_43346743	1	43346743	4.81	9.53
		Chr1_43360880	1	43360880	4.29	8.63
		Chr1_45164287	1	45164287	4.07	8.58
		Chr1_45492482	1	45492482	3.64	7.46
		Chr1_45556084	1	45556084	4.57	9.32
		Chr1_45610488	1	45610488	4.13	8.54
		Chr1_46156049	1	46156049	5.43	10.8
		Chr1_47214128	1	47214128	3.55	7.14
		Chr1_47264034	1	47264034	3.72	7.43
		Chr1_47278811	1	47278811	3.97	7.9
		Chr1_47283353	1	47283353	3.91	7.8
		Chr1_47286265	1	47286265	4	7.97
		Chr1_47299883	1	47299883	5.42	10.63
		Chr1_47302039	1	47302039	4.84	9.56
		Chr1_47307694	1	47307694	5.28	10.38
		Chr1_47321650	1	47321650	5.09	10.02
		Chr1_47328398	1	47328398	4.92	9.7
		Chr1_47334278	1	47334278	4.43	8.77
		Chr1_47336490	1	47336490	4.27	8.47
		Chr1_47337210	1	47337210	4.24	8.43
		Chr1_47337659	1	47337659	5.45	10.69
		Chr1_47340357	1	47340357	4.35	8.64
		Chr1_47341428	1	47341428	3.99	7.94
		Chr1_47345206	1	47345206	4	7.97
		Chr1_47357498	1	47357498	5.9	11.52
		Chr1_47359436	1	47359436	5.05	9.95
		Chr1_47362019	1	47362019	4.32	8.58
		Chr1_47369406	1	47369406	5.16	10.15
		Chr1_47378307	1	47378307	4.72	9.34
		Chr1_47383656	1	47383656	4.15	8.26
		Chr1_47385484	1	47385484	3.58	7.15
		Chr1_47394632	1	47394632	4.4	8.76
		Chr1_47401293	1	47401293	3.94	7.87
		Chr1_49005787	1	49005787	3.97	8.12
		Chr1_49504678	1	49504678	4.64	9.21
		Chr1_50002031	1	50002031	4.46	8.87
		Chr1_6978838	1	6978838	4.91	9.81
		Chr1_7313593	1	7313593	3.69	7.44
		Chr1_7449788	1	7449788	3.66	7.47
		Chr1_7690998	1	7690998	3.54	7.11
		Chr1_7847035	1	7847035	3.79	7.6
		Chr1_7863017	1	7863017	4.96	10.16
		Chr1_8047010	1	8047010	4.07	8.09
		Chr1_8056530	1	8056530	4.22	8.38
		Chr1_8071977	1	8071977	4.07	8.1
		Chr1_8436603	1	8436603	4.54	9.22
		Chr1_8473011	1	8473011	4.77	9.94
		Chr1_8556229	1	8556229	3.62	7.34
		Chr1_8774481	1	8774481	4.51	9.24
		Chr1_9865698	1	9865698	4.17	8.42
		Chr1_9977811	1	9977811	4.38	8.73
		Chr2_10594200	2	10594200	5.91	11.74
		Chr2_10731953	2	10731953	3.81	7.9
		Chr2_11503801	2	11503801	4.34	8.68
		Chr2_11657371	2	11657371	5.39	10.68
		Chr2_13784032	2	13784032	4.03	8.26
		Chr2_17468621	2	17468621	4.29	8.81
		Chr2_19901698	2	19901698	3.77	7.73
		Chr2_22872627	2	22872627	3.56	7.28
		Chr2_30543990	2	30543990	3.63	7.38
		Chr2_30729618	2	30729618	4	8.29
		Chr2_31198705	2	31198705	4.93	9.93
		Chr2_32164757	2	32164757	4.77	9.54
		Chr2_35448442	2	35448442	4.34	8.69
		Chr2_37169182	2	37169182	5.04	10.02
		Chr2_38203332	2	38203332	3.83	7.71
		Chr2_38243048	2	38243048	3.5	7.2
		Chr2_38346678	2	38346678	4.29	8.67
		Chr2_38397365	2	38397365	3.78	7.8
		Chr2_38415635	2	38415635	4.08	8.41
		Chr2_3963693	2	3963693	3.63	7.37
		Chr2_40185968	2	40185968	3.5	7.17
		Chr2_40190362	2	40190362	4.33	8.66
		Chr2_40196770	2	40196770	3.54	7.21
		Chr2_40202850	2	40202850	4.68	9.38
		Chr2_40266964	2	40266964	4.65	9.47
		Chr2_40364969	2	40364969	3.92	7.95
		Chr2_40587320	2	40587320	3.74	7.57
		Chr2_40632889	2	40632889	7.13	14.04
		Chr2_40640836	2	40640836	5.38	10.74
		Chr2_40652183	2	40652183	5.03	10.26
		Chr2_40655476	2	40655476	3.58	7.25
		Chr2_4073946	2	4073946	4.74	9.49
		Chr2_40837251	2	40837251	4.67	9.32
		Chr2_40843108	2	40843108	5.17	10.3
		Chr2_40866968	2	40866968	5.73	11.25
		Chr2_40871165	2	40871165	3.82	7.68
		Chr2_40884103	2	40884103	5.03	9.99
		Chr2_40897806	2	40897806	5.12	10.21
		Chr2_40928177	2	40928177	5.27	10.4
		Chr2_41093640	2	41093640	3.93	7.83
		Chr2_41114851	2	41114851	5.35	10.65
		Chr2_41122573	2	41122573	7.99	15.47
		Chr2_41131584	2	41131584	3.69	7.41
		Chr2_41134776	2	41134776	5.43	10.66
		Chr2_41151870	2	41151870	7.67	14.76
		Chr2_41165765	2	41165765	3.72	7.49
		Chr2_41177787	2	41177787	5.44	10.71
		Chr2_41184734	2	41184734	4.42	8.84
		Chr2_41193620	2	41193620	6.86	13.33
		Chr2_41206211	2	41206211	5.19	10.26
		Chr2_41218533	2	41218533	6.36	12.51
		Chr2_41265604	2	41265604	5.83	11.54
		Chr2_41277665	2	41277665	5.88	11.69
		Chr2_41288346	2	41288346	4.67	9.3
		Chr2_41324778	2	41324778	4.02	8.03
		Chr2_41412316	2	41412316	3.5	7.16
		Chr2_41833387	2	41833387	3.7	7.93
		Chr2_42411409	2	42411409	5.53	10.94
		Chr2_42636046	2	42636046	5.31	10.61
		Chr2_42783717	2	42783717	3.77	7.6
		Chr2_42820592	2	42820592	3.93	7.89
		Chr2_43117164	2	43117164	4.5	9.07
		Chr2_43283128	2	43283128	5.36	10.66
		Chr2_43298927	2	43298927	5.07	10.15
		Chr2_43319570	2	43319570	4.18	8.34
		Chr2_43335384	2	43335384	5.64	11.14
		Chr2_43363188	2	43363188	4.56	9.22
		Chr2_43384001	2	43384001	5.75	11.34
		Chr2_43453935	2	43453935	5.37	10.77
		Chr2_43498807	2	43498807	4.05	8.27
		Chr2_43546652	2	43546652	5.27	10.63
		Chr2_43673214	2	43673214	4.36	8.72
		Chr2_43709829	2	43709829	4.33	8.74
		Chr2_43737322	2	43737322	4.12	8.31
		Chr2_43775922	2	43775922	4.06	8.19
		Chr2_43798955	2	43798955	4.67	9.32
		Chr2_43833080	2	43833080	3.98	8.28
		Chr2_43902408	2	43902408	5.41	10.79
		Chr2_46057380	2	46057380	5.13	10.41
		Chr2_46452682	2	46452682	3.88	7.91
		Chr2_46749725	2	46749725	3.55	7.23
		Chr2_47115127	2	47115127	3.71	7.48
		Chr2_47134418	2	47134418	4.85	9.87
		Chr2_47159214	2	47159214	6.04	11.88
		Chr2_47226463	2	47226463	7.74	15.48
		Chr2_48186573	2	48186573	6.45	13.3
		Chr2_48529139	2	48529139	4.57	9.33
		Chr2_48720342	2	48720342	6.07	12.1
		Chr2_48787534	2	48787534	3.73	7.54
		Chr2_48791422	2	48791422	4.08	8.22
		Chr2_48803261	2	48803261	4.79	9.49
		Chr2_48831036	2	48831036	3.69	7.49
		Chr2_49351625	2	49351625	7.47	14.72
		Chr2_50961410	2	50961410	4	7.96
		Chr2_52321546	2	52321546	5.31	10.47
		Chr2_52517261	2	52517261	3.63	7.25
		Chr2_52715430	2	52715430	3.71	7.68
		Chr2_53115329	2	53115329	3.51	7.17
		Chr2_53128202	2	53128202	4.19	8.48
		Chr2_53138320	2	53138320	4.68	9.38
		Chr2_53261617	2	53261617	3.88	7.87
		Chr2_55209808	2	55209808	5.73	11.56
		Chr2_55233438	2	55233438	3.86	7.83
		Chr2_55250363	2	55250363	5.06	10.09
		Chr2_55663170	2	55663170	3.63	7.35
		Chr2_55859865	2	55859865	4.01	8.2
		Chr2_55915375	2	55915375	5.22	10.53
		Chr2_56194961	2	56194961	5.01	10.18
		Chr2_58083817	2	58083817	3.96	8
		Chr2_58086690	2	58086690	4.33	8.6
		Chr2_58092585	2	58092585	3.59	7.24
		Chr2_58161128	2	58161128	4.32	8.64
		Chr2_58316902	2	58316902	4.57	9.2
		Chr2_58383526	2	58383526	4.11	8.38
		Chr2_7702193	2	7702193	3.64	7.27
		Chr2_8039639	2	8039639	3.56	7.44
		Chr2_8280775	2	8280775	3.88	8.13
		Chr2_8296684	2	8296684	3.83	8.21
		Chr2_8554919	2	8554919	5.19	10.81
		Chr2_8575575	2	8575575	5.69	11.33
		Chr2_8590636	2	8590636	5.73	11.8
		Chr2_8628874	2	8628874	5.67	11.68
		Chr2_8666681	2	8666681	5.49	11.09
		Chr2_9424248	2	9424248	3.92	7.87
		Chr2_9470187	2	9470187	3.7	7.43
		Chr3_11054100	3	11054100	6.69	13.07
		Chr3_11302765	3	11302765	5.1	10.08
		Chr3_11318276	3	11318276	5.81	11.5
		Chr3_11338096	3	11338096	5.73	11.36
		Chr3_11366999	3	11366999	4.9	10.05
		Chr3_11440723	3	11440723	3.62	7.36
		Chr3_11513303	3	11513303	5.92	11.76
		Chr3_11719116	3	11719116	4.42	9.11
		Chr3_12271681	3	12271681	4.84	9.76
		Chr3_12306043	3	12306043	4.18	8.38
		Chr3_12398312	3	12398312	4.03	8.2
		Chr3_12429649	3	12429649	4.17	8.44
		Chr3_12439122	3	12439122	5.41	11
		Chr3_13871579	3	13871579	4.01	8.02
		Chr3_15419134	3	15419134	7.33	14.29
		Chr3_15597380	3	15597380	3.56	7.25
		Chr3_15706921	3	15706921	3.7	7.38
		Chr3_15829821	3	15829821	4.33	8.73
		Chr3_15906139	3	15906139	3.77	7.63
		Chr3_15979773	3	15979773	3.51	7.37
		Chr3_19342723	3	19342723	4.35	8.78
		Chr3_19380590	3	19380590	3.91	7.95
		Chr3_19403404	3	19403404	3.6	7.22
		Chr3_19431615	3	19431615	3.61	7.25
		Chr3_19482355	3	19482355	3.53	7.18
		Chr3_19512757	3	19512757	4.36	8.72
		Chr3_19561907	3	19561907	3.65	7.46
		Chr3_19655103	3	19655103	5.3	10.77
		Chr3_19659437	3	19659437	6.95	13.6
		Chr3_19664242	3	19664242	3.99	8.11
		Chr3_19677171	3	19677171	4.23	8.51
		Chr3_19688295	3	19688295	3.72	7.55
		Chr3_20289245	3	20289245	4.57	9.09
		Chr3_20618743	3	20618743	4.87	9.65
		Chr3_22336439	3	22336439	3.92	8.13
		Chr3_22349147	3	22349147	4.21	8.59
		Chr3_23932247	3	23932247	4.39	9.18
		Chr3_24581973	3	24581973	3.8	7.75
		Chr3_24781712	3	24781712	4.71	9.48
		Chr3_25651532	3	25651532	3.85	7.91
		Chr3_27185736	3	27185736	4.67	9.31
		Chr3_28783420	3	28783420	5.76	11.41
		Chr3_29368549	3	29368549	3.55	7.19
		Chr3_29494519	3	29494519	3.55	7.46
		Chr3_29604151	3	29604151	4.82	9.76
		Chr3_30146826	3	30146826	6.47	12.99
		Chr3_30191337	3	30191337	5.16	10.28
		Chr3_30513365	3	30513365	6.79	13.42
		Chr3_30748062	3	30748062	4.04	8.07
		Chr3_3118130	3	3118130	6.13	12
		Chr3_31207030	3	31207030	4.82	9.89
		Chr3_31743839	3	31743839	3.95	7.9
		Chr3_33222038	3	33222038	5.04	10.06
		Chr3_33325819	3	33325819	6.19	12.37
		Chr3_33720797	3	33720797	4	7.97
		Chr3_3372335	3	3372335	5.29	10.43
		Chr3_34981113	3	34981113	3.96	8.07
		Chr3_3666071	3	3666071	6.48	12.58
		Chr3_36763373	3	36763373	7.76	15.18
		Chr3_37368710	3	37368710	4.78	9.68
		Chr3_4028581	3	4028581	3.91	7.82
		Chr3_40724424	3	40724424	3.88	7.78
		Chr3_40735822	3	40735822	4.31	8.66
		Chr3_40771857	3	40771857	3.94	7.84
		Chr3_40913064	3	40913064	3.65	7.36
		Chr3_41262450	3	41262450	4.68	9.58
		Chr3_41275561	3	41275561	3.63	7.29
		Chr3_41301696	3	41301696	3.96	7.93
		Chr3_41332514	3	41332514	4.45	9.05
		Chr3_41611122	3	41611122	4.29	8.7
		Chr3_41631686	3	41631686	4.03	8.26
		Chr3_4174048	3	4174048	8.03	15.6
		Chr3_4230029	3	4230029	4.65	9.24
		Chr3_42302599	3	42302599	3.88	7.77
		Chr3_42316529	3	42316529	3.58	7.23
		Chr3_42482586	3	42482586	3.79	7.66
		Chr3_4367208	3	4367208	3.55	7.16
		Chr3_4472435	3	4472435	3.97	7.97
		Chr3_45535955	3	45535955	3.62	7.42
		Chr3_47518613	3	47518613	3.73	7.54
		Chr3_47577050	3	47577050	4.31	8.66
		Chr3_47602004	3	47602004	4.98	9.95
		Chr3_47619117	3	47619117	3.8	7.82
		Chr3_47667098	3	47667098	4.31	8.7
		Chr3_47709528	3	47709528	3.7	7.45
		Chr3_47721221	3	47721221	4.6	9.18
		Chr3_47735294	3	47735294	3.97	8.04
		Chr3_48132284	3	48132284	7.28	14.19
		Chr3_48265116	3	48265116	3.77	7.83
		Chr3_48325965	3	48325965	4.9	9.88
		Chr3_48387449	3	48387449	3.69	7.53
		Chr3_48494652	3	48494652	3.86	7.94
		Chr3_48522761	3	48522761	5.04	9.96
		Chr3_48611135	3	48611135	4.76	9.65
		Chr3_48633383	3	48633383	4.62	9.55
		Chr3_48841643	3	48841643	4.67	9.3
		Chr3_48864707	3	48864707	3.52	7.16
		Chr3_48893886	3	48893886	4.46	8.99
		Chr3_49340871	3	49340871	3.7	7.58
		Chr3_9749020	3	9749020	3.85	7.92
		Chr4_10271546	4	10271546	4.01	8.02
		Chr4_11706322	4	11706322	3.57	7.23
		Chr4_11809450	4	11809450	4.95	9.89
		Chr4_11930507	4	11930507	3.93	7.96
		Chr4_12711196	4	12711196	4.33	8.78
		Chr4_12800421	4	12800421	4.18	8.72
		Chr4_12874132	4	12874132	5.11	10.33
		Chr4_1445770	4	1445770	3.58	7.2
		Chr4_19376410	4	19376410	4.85	9.61
		Chr4_19402281	4	19402281	3.83	7.76
		Chr4_19611573	4	19611573	4.41	8.83
		Chr4_19644364	4	19644364	5.46	10.7
		Chr4_19662945	4	19662945	5.99	11.69
		Chr4_19972338	4	19972338	5.3	10.69
		Chr4_19997648	4	19997648	5.04	10.1
		Chr4_20057479	4	20057479	4.26	8.49
		Chr4_20077134	4	20077134	5.5	10.82
		Chr4_20108850	4	20108850	3.7	7.54
		Chr4_20143162	4	20143162	4.27	8.56
		Chr4_20160268	4	20160268	6.47	12.78
		Chr4_20176885	4	20176885	6.45	12.68
		Chr4_20208254	4	20208254	3.61	7.28
		Chr4_20222531	4	20222531	6.44	12.95
		Chr4_20250951	4	20250951	6.57	12.84
		Chr4_20255277	4	20255277	5.75	11.59
		Chr4_20257819	4	20257819	6.32	12.39
		Chr4_20291962	4	20291962	7.58	14.68
		Chr4_20345525	4	20345525	4.72	9.57
		Chr4_20355881	4	20355881	5.51	10.94
		Chr4_20366537	4	20366537	5.16	10.15
		Chr4_20392998	4	20392998	3.58	7.28
		Chr4_20451657	4	20451657	7.75	14.92
		Chr4_20459809	4	20459809	5.34	10.53
		Chr4_20489152	4	20489152	4.18	8.42
		Chr4_20536151	4	20536151	4.52	8.98
		Chr4_20567460	4	20567460	5.88	11.53
		Chr4_20593530	4	20593530	3.92	7.99
		Chr4_20715064	4	20715064	9.87	18.6
		Chr4_20759627	4	20759627	4.1	8.29
		Chr4_20823508	4	20823508	5.47	10.72
		Chr4_20888843	4	20888843	7.22	14.02
		Chr4_20898775	4	20898775	7.08	13.77
		Chr4_24739267	4	24739267	3.93	8.03
		Chr4_24782089	4	24782089	3.61	7.34
		Chr4_27909382	4	27909382	4.94	10.12
		Chr4_27978891	4	27978891	4.3	9.21
		Chr4_28538001	4	28538001	4.86	9.89
		Chr4_29533401	4	29533401	3.68	7.44
		Chr4_31351706	4	31351706	4.57	9.33
		Chr4_32157275	4	32157275	4.82	9.77
		Chr4_33166416	4	33166416	4.32	8.79
		Chr4_34875597	4	34875597	3.95	8.64
		Chr4_35235613	4	35235613	3.58	7.7
		Chr4_35953379	4	35953379	5.97	12.61
		Chr4_36669093	4	36669093	3.95	8.08
		Chr4_37074019	4	37074019	3.51	7.62
		Chr4_37351526	4	37351526	3.53	7.66
		Chr4_37952667	4	37952667	3.73	7.57
		Chr4_38731731	4	38731731	3.72	8.21
		Chr4_4139941	4	4139941	4.45	8.93
		Chr4_4467089	4	4467089	3.62	7.34
		Chr4_4539451	4	4539451	4.12	8.38
		Chr4_4578119	4	4578119	5.86	11.54
		Chr4_4597720	4	4597720	3.68	7.56
		Chr4_4985600	4	4985600	6.17	12.16
		Chr4_53843154	4	53843154	4.07	8.28
		Chr4_54011761	4	54011761	3.68	7.64
		Chr4_54709603	4	54709603	4.34	8.68
		Chr4_54732407	4	54732407	4.61	9.2
		Chr4_54749668	4	54749668	3.86	7.79
		Chr4_54768860	4	54768860	3.81	7.7
		Chr4_54797599	4	54797599	3.56	7.21
		Chr4_54868985	4	54868985	3.8	7.65
		Chr4_54934502	4	54934502	4.33	8.75
		Chr4_55038988	4	55038988	4.07	8.16
		Chr4_55603111	4	55603111	4.15	8.28
		Chr4_55943815	4	55943815	4.16	8.46
		Chr4_56457649	4	56457649	5.5	10.91
		Chr4_56685219	4	56685219	4.02	8.15
		Chr4_59201011	4	59201011	4.24	8.43
		Chr4_60231917	4	60231917	4.31	8.98
		Chr4_61330714	4	61330714	8.76	17.03
		Chr4_705054	4	705054	3.81	7.84
		Chr4_761130	4	761130	3.85	7.96
		Chr4_7683604	4	7683604	3.52	7.32
		Chr4_7709190	4	7709190	3.7	7.55
		Chr4_7998919	4	7998919	4.62	9.14
		Chr4_9346439	4	9346439	4.19	8.44
		Chr4_9586886	4	9586886	5.66	11.28
		Chr5_10462934	5	10462934	5.68	11.26
		Chr5_10565333	5	10565333	6.74	13.15
		Chr5_10616251	5	10616251	5.79	11.32
		Chr5_10786016	5	10786016	3.76	7.61
		Chr5_16058408	5	16058408	4.26	8.6
		Chr5_18545163	5	18545163	3.71	7.58
		Chr5_23352390	5	23352390	4.38	9
		Chr5_23416500	5	23416500	4.49	9.09
		Chr5_23438122	5	23438122	3.63	7.34
		Chr5_37150082	5	37150082	4.39	8.97
		Chr5_46190214	5	46190214	5.3	10.41
		Chr5_4702541	5	4702541	4.68	9.34
		Chr5_48544636	5	48544636	3.65	7.43
		Chr5_48660142	5	48660142	3.52	7.05
		Chr5_48870862	5	48870862	3.97	7.95
		Chr5_48885792	5	48885792	4.65	9.19
		Chr5_48900053	5	48900053	5.9	11.52
		Chr5_48910474	5	48910474	5.69	11.18
		Chr5_48944418	5	48944418	5.29	10.4
		Chr5_48958265	5	48958265	5.37	10.6
		Chr5_50465759	5	50465759	5.31	10.8
		Chr5_51414778	5	51414778	5.09	10.11
		Chr5_51555936	5	51555936	5.11	10.2
		Chr5_54363306	5	54363306	3.6	7.19
		Chr5_54408858	5	54408858	7.05	13.66
		Chr5_54427122	5	54427122	5.32	10.45
		Chr5_54453514	5	54453514	4.95	9.8
		Chr5_54487406	5	54487406	4.28	8.49
		Chr5_54512032	5	54512032	4.74	9.36
		Chr5_54572094	5	54572094	5.19	10.34
		Chr5_54605372	5	54605372	4.28	8.49
		Chr5_54609473	5	54609473	4.52	8.95
		Chr5_54635973	5	54635973	3.52	7.06
		Chr5_54640349	5	54640349	3.52	7.08
		Chr5_54650666	5	54650666	3.9	7.85
		Chr5_54684420	5	54684420	4.41	8.78
		Chr5_54802420	5	54802420	7.47	14.35
		Chr5_54868327	5	54868327	5.08	10.01
		Chr5_54903858	5	54903858	6.25	12.17
		Chr5_54914003	5	54914003	4.65	9.24
		Chr5_54932561	5	54932561	6.42	12.47
		Chr5_54952162	5	54952162	7.38	14.19
		Chr5_54982572	5	54982572	6.33	12.31
		Chr5_54998595	5	54998595	6.41	12.45
		Chr5_55008991	5	55008991	6.4	12.44
		Chr5_55020583	5	55020583	6.47	12.62
		Chr5_55046080	5	55046080	7.06	13.68
		Chr5_55420601	5	55420601	3.77	7.65
		Chr5_55677711	5	55677711	5.49	11.05
		Chr5_55996909	5	55996909	4.45	8.9
		Chr5_56023702	5	56023702	4.74	9.41
		Chr5_56046574	5	56046574	3.78	7.81
		Chr5_56060202	5	56060202	4.07	8.34
		Chr5_56097908	5	56097908	4.58	9.22
		Chr5_56177192	5	56177192	3.94	8.09
		Chr5_56229495	5	56229495	3.68	7.71
		Chr5_56443359	5	56443359	3.77	7.62
		Chr5_56588272	5	56588272	6.17	12.06
		Chr5_56666840	5	56666840	3.71	7.41
		Chr5_56695826	5	56695826	3.83	7.7
		Chr5_56748787	5	56748787	4.82	9.51
		Chr5_56805733	5	56805733	5.17	10.31
		Chr5_56890506	5	56890506	4.83	9.57
		Chr5_56897244	5	56897244	3.85	7.71
		Chr5_56927458	5	56927458	6.07	11.94
		Chr5_56963911	5	56963911	5.06	10
		Chr5_56986060	5	56986060	5.11	10.06
		Chr5_57019083	5	57019083	6.73	13.02
		Chr5_57056260	5	57056260	4.17	8.36
		Chr5_57081374	5	57081374	3.61	7.25
		Chr5_57087334	5	57087334	3.61	7.27
		Chr5_57130073	5	57130073	4.95	9.77
		Chr5_57167051	5	57167051	3.88	7.72
		Chr5_57186299	5	57186299	4.49	8.89
		Chr5_57204282	5	57204282	4.57	9.04
		Chr5_57374450	5	57374450	4.7	9.38
		Chr5_57397628	5	57397628	3.92	7.82
		Chr5_57409818	5	57409818	6.85	13.42
		Chr5_57604887	5	57604887	4.44	8.84
		Chr5_57870425	5	57870425	6.73	13.09
		Chr5_57960606	5	57960606	6.95	13.55
		Chr5_58003440	5	58003440	6.41	12.66
		Chr5_58032763	5	58032763	5.17	10.22
		Chr5_58083058	5	58083058	8.84	16.82
		Chr5_58110519	5	58110519	8.82	16.72
		Chr5_58142917	5	58142917	7.53	14.52
		Chr5_58166378	5	58166378	8.01	15.38
		Chr5_58211130	5	58211130	7.74	14.96
		Chr5_58248521	5	58248521	8.03	15.34
		Chr5_58269504	5	58269504	8.46	16.23
		Chr5_58309747	5	58309747	7.18	13.9
		Chr5_58336026	5	58336026	7.2	13.93
		Chr5_58354027	5	58354027	6.52	12.65
		Chr5_58374420	5	58374420	8.72	16.55
		Chr5_58402492	5	58402492	9.07	17.16
		Chr5_58420004	5	58420004	7.1	13.7
		Chr5_58757541	5	58757541	3.83	7.68
		Chr5_59227684	5	59227684	5.76	11.35
		Chr5_9475354	5	9475354	4.09	8.14
		Chr6_13748571	6	13748571	6.74	13.11
		Chr6_15771279	6	15771279	3.62	7.27
		Chr6_16701177	6	16701177	3.89	7.88
		Chr6_17081965	6	17081965	5.41	10.95
		Chr6_17086436	6	17086436	5.02	10.06
		Chr6_17229472	6	17229472	4.58	9.47
		Chr6_17253989	6	17253989	3.82	7.83
		Chr6_17273896	6	17273896	4.1	8.38
		Chr6_17388663	6	17388663	6.39	13.31
		Chr6_17626994	6	17626994	3.57	7.61
		Chr6_17634169	6	17634169	4.92	9.97
		Chr6_19372720	6	19372720	3.75	7.61
		Chr6_19425890	6	19425890	3.77	7.68
		Chr6_19559884	6	19559884	4.08	8.38
		Chr6_19687481	6	19687481	3.78	7.77
		Chr6_20894462	6	20894462	3.88	7.81
		Chr6_22617022	6	22617022	4.45	8.97
		Chr6_22654519	6	22654519	3.7	7.48
		Chr6_22686923	6	22686923	3.99	8.04
		Chr6_22696207	6	22696207	4.71	9.48
		Chr6_22709670	6	22709670	5.91	11.64
		Chr6_22728471	6	22728471	4.03	8.05
		Chr6_22734954	6	22734954	4.17	8.28
		Chr6_22761830	6	22761830	3.85	7.68
		Chr6_23484830	6	23484830	3.96	7.95
		Chr6_23527627	6	23527627	3.74	7.6
		Chr6_26110630	6	26110630	4.02	8.14
		Chr6_26160704	6	26160704	6.29	12.56
		Chr6_32584648	6	32584648	4.81	9.62
		Chr6_46922627	6	46922627	4.61	9.19
		Chr6_4818698	6	4818698	4.68	9.28
		Chr6_48375845	6	48375845	6.84	13.23
		Chr6_4928349	6	4928349	3.52	7.39
		Chr6_49966527	6	49966527	4.65	9.19
		Chr6_50472647	6	50472647	4.34	8.62
		Chr6_50481547	6	50481547	3.75	7.52
		Chr6_50487070	6	50487070	4.08	8.16
		Chr6_50491819	6	50491819	3.72	7.43
		Chr6_50569037	6	50569037	5.13	10.1
		Chr6_50933709	6	50933709	6.44	12.73
		Chr6_51516333	6	51516333	4.97	9.8
		Chr6_52942266	6	52942266	4.2	8.49
		Chr6_52963179	6	52963179	5.84	11.51
		Chr6_53133018	6	53133018	5.33	10.56
		Chr6_53186855	6	53186855	4.33	8.7
		Chr6_53353809	6	53353809	4.6	9.3
		Chr6_54315900	6	54315900	4.88	10.34
		Chr6_54706117	6	54706117	4.57	9.25
		Chr6_54711261	6	54711261	3.86	7.76
		Chr6_54846063	6	54846063	3.79	7.6
		Chr6_55112315	6	55112315	3.64	7.48
		Chr6_56332610	6	56332610	4.44	8.99
		Chr6_56369921	6	56369921	3.71	7.56
		Chr6_56439484	6	56439484	4.56	9.02
		Chr6_56447059	6	56447059	4.46	8.84
		Chr6_56449898	6	56449898	9.97	18.83
		Chr6_56656603	6	56656603	4.7	9.41
		Chr6_57144563	6	57144563	3.69	7.56
		Chr6_57485258	6	57485258	5.16	10.15
		Chr6_57738076	6	57738076	5.69	11.28
		Chr6_57781917	6	57781917	3.77	7.75
		Chr6_59311308	6	59311308	3.68	7.42
		Chr6_61009428	6	61009428	4.8	9.52
		Chr6_61052561	6	61052561	4.39	8.77
		Chr6_7579838	6	7579838	6.82	13.24
		Chr6_7756691	6	7756691	5.04	9.93
		Chr6_8788212	6	8788212	4.57	9.13
		Chr7_10656288	7	10656288	5.82	11.57
		Chr7_10672461	7	10672461	3.72	7.7
		Chr7_11204664	7	11204664	4.44	8.99
		Chr7_12424429	7	12424429	4.79	9.55
		Chr7_1316970	7	1316970	3.89	7.9
		Chr7_1385747	7	1385747	5.7	11.21
		Chr7_13984955	7	13984955	4.16	8.85
		Chr7_14862439	7	14862439	4.55	9.2
		Chr7_15522634	7	15522634	4.38	8.71
		Chr7_15619242	7	15619242	3.87	7.72
		Chr7_15694985	7	15694985	3.65	7.29
		Chr7_16351416	7	16351416	4.95	9.96
		Chr7_17555866	7	17555866	5.56	11.03
		Chr7_18475451	7	18475451	3.95	8.46
		Chr7_18710290	7	18710290	3.66	7.64
		Chr7_20088364	7	20088364	4.42	8.83
		Chr7_20153048	7	20153048	3.8	7.68
		Chr7_22585310	7	22585310	4.76	9.45
		Chr7_22589330	7	22589330	3.86	7.73
		Chr7_22620170	7	22620170	3.76	7.5
		Chr7_22649560	7	22649560	5.74	11.37
		Chr7_22683806	7	22683806	3.86	7.77
		Chr7_23154730	7	23154730	4.52	8.95
		Chr7_24268225	7	24268225	4.31	8.89
		Chr7_24468011	7	24468011	5.53	10.92
		Chr7_24792543	7	24792543	3.66	7.34
		Chr7_24819633	7	24819633	4.6	9.19
		Chr7_24953749	7	24953749	6.75	13.51
		Chr7_24989562	7	24989562	5.7	11.26
		Chr7_25315596	7	25315596	3.89	7.96
		Chr7_25345369	7	25345369	3.62	7.27
		Chr7_25357883	7	25357883	6.5	12.77
		Chr7_25404323	7	25404323	4.29	8.56
		Chr7_25419119	7	25419119	4.81	9.54
		Chr7_25459525	7	25459525	5.7	11.44
		Chr7_25482964	7	25482964	4.67	9.49
		Chr7_25517612	7	25517612	3.75	7.62
		Chr7_25540206	7	25540206	3.52	7.11
		Chr7_25571195	7	25571195	3.87	7.88
		Chr7_25586132	7	25586132	4.49	9.2
		Chr7_25618114	7	25618114	4.01	8.05
		Chr7_26384882	7	26384882	5.47	10.77
		Chr7_26395560	7	26395560	3.56	7.18
		Chr7_26695976	7	26695976	4.85	9.74
		Chr7_278326	7	278326	3.56	7.25
		Chr7_28037416	7	28037416	4.69	9.36
		Chr7_28096920	7	28096920	3.55	7.25
		Chr7_28112614	7	28112614	4.1	8.41
		Chr7_28176552	7	28176552	3.51	7.17
		Chr7_28193542	7	28193542	4.27	8.63
		Chr7_28221765	7	28221765	4.02	8.2
		Chr7_29453726	7	29453726	6.16	12.05
		Chr7_29662413	7	29662413	7.41	14.55
		Chr7_29680575	7	29680575	7.04	13.83
		Chr7_29719223	7	29719223	9.22	17.7
		Chr7_29753089	7	29753089	6.1	12.09
		Chr7_29813415	7	29813415	6.62	12.99
		Chr7_29826066	7	29826066	8.26	16.02
		Chr7_29837218	7	29837218	7	13.8
		Chr7_29845057	7	29845057	5.44	10.77
		Chr7_29870058	7	29870058	5.54	10.95
		Chr7_31380283	7	31380283	4.29	8.63
		Chr7_3139130	7	3139130	3.78	7.54
		Chr7_32789616	7	32789616	4.53	9.2
		Chr7_35727994	7	35727994	6.12	12.02
		Chr7_3625091	7	3625091	3.92	7.8
		Chr7_36374698	7	36374698	4.28	8.56
		Chr7_36548668	7	36548668	3.72	7.62
		Chr7_3683341	7	3683341	5.95	11.76
		Chr7_3686480	7	3686480	5.11	8.7
		Chr7_3717528	7	3717528	4.34	8.61
		Chr7_3720721	7	3720721	5.05	9.99
		Chr7_37232322	7	37232322	3.88	7.98
		Chr7_3727949	7	3727949	4.8	9.69
		Chr7_3731866	7	3731866	4.65	9.57
		Chr7_3735857	7	3735857	3.75	7.52
		Chr7_3745052	7	3745052	4.88	9.72
		Chr7_3751896	7	3751896	4.16	8.34
		Chr7_3755566	7	3755566	3.88	7.79
		Chr7_3801876	7	3801876	5.51	10.85
		Chr7_3984122	7	3984122	4	8.07
		Chr7_4163202	7	4163202	4.2	8.34
		Chr7_42890136	7	42890136	3.55	7.3
		Chr7_42902491	7	42902491	4.68	9.49
		Chr7_42999219	7	42999219	3.52	7.14
		Chr7_43302045	7	43302045	3.89	7.89
		Chr7_43338645	7	43338645	4.87	9.96
		Chr7_43467600	7	43467600	3.87	7.85
		Chr7_43539221	7	43539221	4.05	8.36
		Chr7_43569235	7	43569235	3.66	7.47
		Chr7_43582400	7	43582400	4.12	8.45
		Chr7_43673186	7	43673186	4.56	9.19
		Chr7_44788667	7	44788667	4.44	8.95
		Chr7_45533527	7	45533527	3.89	7.85
		Chr7_45744781	7	45744781	4.07	8.17
		Chr7_45916606	7	45916606	3.86	8
		Chr7_47200402	7	47200402	5.35	10.5
		Chr7_47835846	7	47835846	4.37	8.98
		Chr7_47962952	7	47962952	4.43	8.86
		Chr7_48009121	7	48009121	4.27	8.59
		Chr7_48042190	7	48042190	4.1	8.22
		Chr7_4809960	7	4809960	4.88	9.76
		Chr7_48168618	7	48168618	4.04	8.22
		Chr7_49271900	7	49271900	5.06	10.06
		Chr7_49461312	7	49461312	6.91	13.58
		Chr7_49841268	7	49841268	5.36	10.7
		Chr7_50171165	7	50171165	5.11	10.24
		Chr7_50271127	7	50271127	5.15	10.26
		Chr7_50673203	7	50673203	3.62	7.36
		Chr7_50761182	7	50761182	4.33	8.59
		Chr7_50852289	7	50852289	3.8	7.66
		Chr7_50976641	7	50976641	6.44	12.78
		Chr7_51034511	7	51034511	5.09	10.28
		Chr7_51047180	7	51047180	4.46	9
		Chr7_51208726	7	51208726	3.72	7.6
		Chr7_51330375	7	51330375	6.34	12.42
		Chr7_51348889	7	51348889	5.26	10.47
		Chr7_51354691	7	51354691	4.51	9.46
		Chr7_51924436	7	51924436	3.99	7.98
		Chr7_52949997	7	52949997	3.83	7.87
		Chr7_55350176	7	55350176	3.86	7.76
		Chr7_55547040	7	55547040	4.99	9.83
		Chr7_55574155	7	55574155	4.95	9.89
		Chr7_56704717	7	56704717	3.88	7.74
		Chr7_56754246	7	56754246	3.69	7.42
		Chr7_56759695	7	56759695	3.85	7.75
		Chr7_56830186	7	56830186	4.25	8.47
		Chr7_56849643	7	56849643	4.59	9.12
		Chr7_58925163	7	58925163	3.57	7.24
		Chr7_59380352	7	59380352	4.85	9.73
		Chr7_59814008	7	59814008	3.69	7.59
		Chr7_6143411	7	6143411	3.82	7.79
		Chr7_62082639	7	62082639	4.65	9.31
		Chr7_62702401	7	62702401	3.9	7.99
		Chr7_6559076	7	6559076	4.05	8.39
		Chr7_6602571	7	6602571	5.05	10.21
		Chr7_6644774	7	6644774	5.08	8.61
		Chr7_6835698	7	6835698	4.94	9.87
		Chr7_6979143	7	6979143	4.15	8.4
		Chr7_7034112	7	7034112	3.95	7.91
		Chr7_7048220	7	7048220	3.76	7.75
		Chr7_7070023	7	7070023	3.67	7.42
		Chr7_7079255	7	7079255	3.68	7.35
		Chr7_7096682	7	7096682	4.43	8.9
		Chr7_7130602	7	7130602	3.94	7.98
		Chr7_7150070	7	7150070	6.36	12.42
		Chr7_730145	7	730145	3.78	7.58
		Chr7_7447203	7	7447203	5.27	10.59
		Chr7_8019647	7	8019647	4.41	8.78
		Chr7_8039965	7	8039965	4.57	9.04
		Chr7_8051671	7	8051671	3.84	7.66
		Chr7_8280034	7	8280034	5.59	11.38
		Chr7_8345394	7	8345394	3.9	7.8
		Chr7_8371855	7	8371855	7.48	14.5
		Chr7_8848021	7	8848021	5.08	10.4
		Chr7_8859873	7	8859873	5.02	9.97
		Chr7_8864971	7	8864971	5.51	11.03
		Chr7_8891841	7	8891841	5.69	11.42
		Chr7_9043596	7	9043596	4.19	8.4
		Chr7_9987875	7	9987875	3.77	7.55
		Chr7_9994140	7	9994140	4.79	9.5
	GLM (PCA)	Chr1_30885849	1	30885849	3.75	6.42
		Chr2_50961410	2	50961410	4.1	6.85
		Chr3_2713570	3	2713570	4.62	7.77
		Chr3_29368549	3	29368549	4.11	6.94
		Chr3_30748062	3	30748062	4.66	7.79
		Chr3_31743839	3	31743839	4.54	7.59
		Chr4_20715064	4	20715064	4.32	7.2
		Chr4_38731731	4	38731731	3.77	6.91
		Chr4_4985600	4	4985600	6.71	11.08
		Chr6_13748571	6	13748571	5.59	9.25
		Chr6_23333810	6	23333810	3.9	6.75
		Chr6_56449898	6	56449898	4.71	7.81
	MLM (PCA+K)	Chr1_30885849	1	30885849	3.5	6.42
		Chr2_50961410	2	50961410	3.81	6.85
		Chr3_2713570	3	2713570	4.24	7.77
		Chr3_29368549	3	29368549	3.8	6.94
		Chr3_30748062	3	30748062	4.26	7.79
		Chr3_31743839	3	31743839	4.2	7.59
		Chr4_20715064	4	20715064	3.98	7.2
		Chr4_38731731	4	38731731	3.64	6.91
		Chr4_4985600	4	4985600	5.97	11.08
		Chr6_13748571	6	13748571	5.06	9.25
		Chr6_23333810	6	23333810	3.59	6.75
		Chr6_56449898	6	56449898	4.27	7.81
	GLM (Q3)	Chr1_10308233	1	10308233	3.58	6.23
		Chr1_26955757	1	26955757	3.59	6.25
		Chr1_30885849	1	30885849	3.65	6.44
		Chr2_40632889	2	40632889	3.59	6.34
		Chr2_41122573	2	41122573	4.1	7.21
		Chr2_50961410	2	50961410	4.59	7.85
		Chr2_51078296	2	51078296	3.56	6.15
		Chr3_15597380	3	15597380	4.03	7.09
		Chr3_15926580	3	15926580	3.7	6.41
		Chr3_2713570	3	2713570	4.53	7.89
		Chr3_29368549	3	29368549	4.51	7.79
		Chr3_30748062	3	30748062	4.93	8.42
		Chr3_31743839	3	31743839	4.89	8.37
		Chr4_20715064	4	20715064	4.27	7.37
		Chr4_38731731	4	38731731	3.64	6.87
		Chr4_4985600	4	4985600	7.22	12.22
		Chr6_13748571	6	13748571	5.93	10.06
		Chr6_56449898	6	56449898	4.67	8.06
		Chr7_9994140	7	9994140	4.23	7.29
	MLM (Q3+K)	Chr1_30885849	1	30885849	3.5	7.2
		Chr2_50961410	2	50961410	4.07	8.22
		Chr3_15597380	3	15597380	3.53	7.22
		Chr3_2713570	3	2713570	4.21	8.63
		Chr3_29368549	3	29368549	3.95	8.09
		Chr3_30748062	3	30748062	4.29	8.76
		Chr3_31743839	3	31743839	4.26	8.63
		Chr4_20715064	4	20715064	3.92	7.93
		Chr4_38731731	4	38731731	3.64	7.76
		Chr4_4985600	4	4985600	6.24	12.98
		Chr6_13748571	6	13748571	5.35	10.97
		Chr6_56449898	6	56449898	4.23	8.68
		Chr7_9994140	7	9994140	3.68	7.4
	GLM (Q2)	Chr1_10308233	1	10308233	3.62	6.35
		Chr1_26955757	1	26955757	3.86	6.75
		Chr1_30885849	1	30885849	4.2	7.42
		Chr2_40632889	2	40632889	3.67	6.53
		Chr2_41122573	2	41122573	4.1	7.26
		Chr2_50910112	2	50910112	3.76	6.56
		Chr2_50961410	2	50961410	4.65	8.01
		Chr2_51010513	2	51010513	3.55	6.2
		Chr2_51078296	2	51078296	3.63	6.31
		Chr3_15597380	3	15597380	4.05	7.16
		Chr3_15926580	3	15926580	3.68	6.42
		Chr3_2713570	3	2713570	4.8	8.4
		Chr3_29368549	3	29368549	4.34	7.56
		Chr3_30748062	3	30748062	4.8	8.26
		Chr3_31743839	3	31743839	4.74	8.18
		Chr4_20715064	4	20715064	4.41	7.64
		Chr4_4985600	4	4985600	7.07	12.05
		Chr6_13748571	6	13748571	5.7	9.75
		Chr6_56449898	6	56449898	4.78	8.29
		Chr7_29719223	7	29719223	3.57	6.41
		Chr7_9994140	7	9994140	4.36	7.56
	MLM (Q2+K)	Chr1_30885849	1	30885849	3.8	7.95
		Chr2_50961410	2	50961410	4.07	8.33
		Chr3_2713570	3	2713570	4.3	8.96
		Chr3_29368549	3	29368549	3.8	7.87
		Chr3_30748062	3	30748062	4.18	8.63
		Chr3_31743839	3	31743839	4.13	8.47
		Chr4_20715064	4	20715064	3.97	8.14
		Chr4_38731731	4	38731731	3.56	7.7
		Chr4_4985600	4	4985600	6.15	12.93
		Chr6_13748571	6	13748571	5.24	10.88
		Chr6_56449898	6	56449898	4.25	8.85
		Chr7_9994140	7	9994140	3.65	7.45

## Sheet: TableS6_FreshPlantBiomass
	Models	SNP	Chromosome	Position	LOD	Effect %)
	SMR	Chr1_10399617	1	10399617	3.97	8.02
		Chr1_10445815	1	10445815	5.17	10.3
		Chr1_10485387	1	10485387	3.96	8
		Chr1_10542960	1	10542960	4.17	8.47
		Chr1_10572680	1	10572680	3.56	7.34
		Chr1_10588444	1	10588444	3.64	7.37
		Chr1_10603314	1	10603314	4.21	8.67
		Chr1_10655083	1	10655083	4.66	9.41
		Chr1_26159639	1	26159639	3.69	7.47
		Chr1_30909439	1	30909439	4.69	9.56
		Chr1_30930670	1	30930670	3.62	7.52
		Chr1_34895570	1	34895570	3.89	8.03
		Chr1_35404380	1	35404380	4.59	9.33
		Chr1_35501559	1	35501559	5.14	10.3
		Chr1_3778388	1	3778388	3.9	7.95
		Chr1_38721620	1	38721620	3.56	7.29
		Chr1_39007023	1	39007023	3.54	7.23
		Chr1_41621090	1	41621090	4.41	8.97
		Chr1_42131859	1	42131859	4.53	9.21
		Chr1_42184174	1	42184174	4.02	8.15
		Chr1_42365141	1	42365141	3.97	8.09
		Chr1_43360880	1	43360880	3.92	7.92
		Chr1_45164287	1	45164287	5.73	11.85
		Chr1_45556084	1	45556084	3.78	7.78
		Chr1_45610488	1	45610488	3.59	7.47
		Chr1_47805078	1	47805078	4	8.24
		Chr1_49504678	1	49504678	3.95	7.9
		Chr1_50002031	1	50002031	4.75	9.43
		Chr1_5753649	1	5753649	3.55	7.33
		Chr1_6718669	1	6718669	3.8	7.75
		Chr1_7414697	1	7414697	3.97	8.08
		Chr1_7721683	1	7721683	4.05	8.31
		Chr1_7785396	1	7785396	5.68	11.65
		Chr1_7863017	1	7863017	4.35	8.98
		Chr1_8403352	1	8403352	4.45	9.13
		Chr1_8436603	1	8436603	5.1	10.3
		Chr1_8473011	1	8473011	5.4	11.17
		Chr1_8556229	1	8556229	5.2	10.35
		Chr1_8571448	1	8571448	4.07	8.34
		Chr1_8774481	1	8774481	5.9	11.93
		Chr1_8808613	1	8808613	3.86	7.9
		Chr1_9865698	1	9865698	5.22	10.45
		Chr2_10731953	2	10731953	3.61	7.5
		Chr2_3436848	2	3436848	3.81	7.84
		Chr2_37169182	2	37169182	3.72	7.5
		Chr2_3734681	2	3734681	4.07	8.36
		Chr2_3780386	2	3780386	3.51	7.09
		Chr2_40190362	2	40190362	4.27	8.55
		Chr2_40202850	2	40202850	4.11	8.28
		Chr2_40632889	2	40632889	4.61	9.31
		Chr2_40640836	2	40640836	3.94	7.98
		Chr2_40652183	2	40652183	4.33	8.91
		Chr2_4073946	2	4073946	3.57	7.23
		Chr2_40790467	2	40790467	3.93	7.87
		Chr2_40837251	2	40837251	3.51	7.07
		Chr2_40843108	2	40843108	3.89	7.85
		Chr2_40866968	2	40866968	3.93	7.86
		Chr2_40897806	2	40897806	3.7	7.49
		Chr2_40928177	2	40928177	4.15	8.28
		Chr2_41114851	2	41114851	4.09	8.25
		Chr2_41122573	2	41122573	4.19	8.44
		Chr2_41134776	2	41134776	4.1	8.15
		Chr2_41151870	2	41151870	4.61	9.15
		Chr2_41184734	2	41184734	3.57	7.21
		Chr2_41193620	2	41193620	4.49	8.93
		Chr2_41206211	2	41206211	4.01	8.01
		Chr2_41218533	2	41218533	3.97	8.01
		Chr2_41265604	2	41265604	3.54	7.17
		Chr2_42411409	2	42411409	4.2	8.42
		Chr2_42636046	2	42636046	4.3	8.69
		Chr2_42820592	2	42820592	3.74	7.53
		Chr2_43283128	2	43283128	3.98	8.02
		Chr2_43298927	2	43298927	3.76	7.64
		Chr2_43335384	2	43335384	4.41	8.81
		Chr2_43363188	2	43363188	3.67	7.5
		Chr2_43384001	2	43384001	3.96	7.95
		Chr2_43453935	2	43453935	4.72	9.53
		Chr2_43546652	2	43546652	4.86	9.84
		Chr2_43673214	2	43673214	3.62	7.29
		Chr2_43709829	2	43709829	4.09	8.29
		Chr2_43737322	2	43737322	3.75	7.58
		Chr2_43775922	2	43775922	3.76	7.6
		Chr2_43833080	2	43833080	3.56	7.44
		Chr2_43902408	2	43902408	4.59	9.24
		Chr2_46057380	2	46057380	3.5	7.23
		Chr2_47134418	2	47134418	4.47	9.13
		Chr2_47159214	2	47159214	5	9.94
		Chr2_47226463	2	47226463	5.27	10.82
		Chr2_48186573	2	48186573	4.26	8.99
		Chr2_48228470	2	48228470	5.32	10.45
		Chr2_48299342	2	48299342	4.17	8.32
		Chr2_48529139	2	48529139	4.67	9.51
		Chr2_48664610	2	48664610	3.8	7.64
		Chr2_48720342	2	48720342	4.85	9.78
		Chr2_48791422	2	48791422	4.09	8.24
		Chr2_48803261	2	48803261	4.54	9.02
		Chr2_48813432	2	48813432	3.88	7.84
		Chr2_48831036	2	48831036	4.16	8.4
		Chr2_48859487	2	48859487	3.67	7.42
		Chr2_49351625	2	49351625	6.1	12.19
		Chr2_49827532	2	49827532	3.7	7.65
		Chr2_50910112	2	50910112	5.19	10.25
		Chr2_50961410	2	50961410	3.89	7.76
		Chr2_51010513	2	51010513	5.1	10.09
		Chr2_51078296	2	51078296	5.09	10.01
		Chr2_54154106	2	54154106	3.63	7.32
		Chr2_58155119	2	58155119	3.78	7.63
		Chr2_8554919	2	8554919	3.81	8.05
		Chr2_8628874	2	8628874	3.98	8.35
		Chr3_11513303	3	11513303	3.89	7.88
		Chr3_12271681	3	12271681	4.44	8.99
		Chr3_15419134	3	15419134	3.51	7.12
		Chr3_15829821	3	15829821	4.19	8.47
		Chr3_15935608	3	15935608	3.89	8.07
		Chr3_19659437	3	19659437	4.29	8.62
		Chr3_19677171	3	19677171	3.57	7.24
		Chr3_24781712	3	24781712	3.56	7.24
		Chr3_3118130	3	3118130	5.81	11.41
		Chr3_3372335	3	3372335	4.01	8.01
		Chr3_36463107	3	36463107	3.65	7.55
		Chr3_36509457	3	36509457	3.91	7.83
		Chr3_3666071	3	3666071	5.04	9.93
		Chr3_37368710	3	37368710	4.79	9.7
		Chr3_4174048	3	4174048	4.99	10.01
		Chr3_42362466	3	42362466	3.75	7.53
		Chr3_45111877	3	45111877	3.95	8.18
		Chr3_45529106	3	45529106	3.55	7.19
		Chr3_45542842	3	45542842	3.63	7.32
		Chr3_47602004	3	47602004	3.94	7.95
		Chr3_47667098	3	47667098	4.54	9.15
		Chr3_48132284	3	48132284	3.9	7.87
		Chr3_48265116	3	48265116	3.73	7.74
		Chr3_48325965	3	48325965	5.33	10.69
		Chr3_48387449	3	48387449	4.07	8.28
		Chr3_48418336	3	48418336	3.52	7.26
		Chr3_48522761	3	48522761	4.29	8.56
		Chr3_48611135	3	48611135	5.16	10.42
		Chr3_48633383	3	48633383	4.74	9.78
		Chr3_50192083	3	50192083	3.64	7.34
		Chr3_51445955	3	51445955	4.39	8.78
		Chr4_11706322	4	11706322	3.56	7.2
		Chr4_11930507	4	11930507	3.68	7.47
		Chr4_12711196	4	12711196	6.32	12.54
		Chr4_12740485	4	12740485	3.75	7.69
		Chr4_12800421	4	12800421	4.92	10.19
		Chr4_12874132	4	12874132	5.18	10.46
		Chr4_12891033	4	12891033	4.81	9.75
		Chr4_15495920	4	15495920	3.8	7.9
		Chr4_19972338	4	19972338	4.54	9.22
		Chr4_20077134	4	20077134	3.92	7.84
		Chr4_20143162	4	20143162	3.88	7.79
		Chr4_20160268	4	20160268	4.9	9.83
		Chr4_20208254	4	20208254	4.01	8.04
		Chr4_20222531	4	20222531	5.72	11.58
		Chr4_20250951	4	20250951	6.7	13.08
		Chr4_20255277	4	20255277	3.74	7.7
		Chr4_20257819	4	20257819	5.15	10.23
		Chr4_20291962	4	20291962	6.27	12.29
		Chr4_20355881	4	20355881	4.32	8.69
		Chr4_20366537	4	20366537	5.07	9.99
		Chr4_20451657	4	20451657	4.48	8.9
		Chr4_20459809	4	20459809	5.23	10.33
		Chr4_20489152	4	20489152	3.99	8.05
		Chr4_20536151	4	20536151	4.51	8.97
		Chr4_20567460	4	20567460	3.64	7.31
		Chr4_20715064	4	20715064	4.06	8.12
		Chr4_20823508	4	20823508	4.49	8.9
		Chr4_20888843	4	20888843	4.08	8.19
		Chr4_20898775	4	20898775	5.01	9.95
		Chr4_29533401	4	29533401	3.51	7.13
		Chr4_47284961	4	47284961	3.87	7.96
		Chr4_52167848	4	52167848	3.72	7.55
		Chr4_53843154	4	53843154	4.3	8.71
		Chr4_56457649	4	56457649	3.78	7.65
		Chr4_56685219	4	56685219	4.44	8.95
		Chr4_61330714	4	61330714	4.77	9.66
		Chr5_23344430	5	23344430	3.86	7.8
		Chr5_23352390	5	23352390	3.86	7.98
		Chr5_46190214	5	46190214	3.52	7.04
		Chr5_51414778	5	51414778	3.86	7.77
		Chr5_51555936	5	51555936	3.56	7.21
		Chr5_54408858	5	54408858	3.71	7.45
		Chr5_54609473	5	54609473	4.08	8.11
		Chr5_54932561	5	54932561	3.56	7.13
		Chr5_54952162	5	54952162	4.34	8.62
		Chr5_54982572	5	54982572	4.37	8.66
		Chr5_54998595	5	54998595	3.74	7.46
		Chr5_55046080	5	55046080	4.36	8.69
		Chr5_55677711	5	55677711	4.16	8.49
		Chr5_55996909	5	55996909	5.02	9.97
		Chr5_56023702	5	56023702	3.63	7.29
		Chr5_56097908	5	56097908	3.82	7.76
		Chr5_56805733	5	56805733	3.67	7.43
		Chr5_56927458	5	56927458	4.46	8.92
		Chr5_57019083	5	57019083	3.64	7.28
		Chr5_57409818	5	57409818	4.03	8.13
		Chr5_57960606	5	57960606	4.83	9.62
		Chr5_58003440	5	58003440	4.7	9.45
		Chr5_58032763	5	58032763	4.16	8.31
		Chr5_58083058	5	58083058	6.66	12.95
		Chr5_58110519	5	58110519	6.03	11.75
		Chr5_58142917	5	58142917	5	9.89
		Chr5_58166378	5	58166378	4.8	9.52
		Chr5_58211130	5	58211130	5.73	11.3
		Chr5_58248521	5	58248521	5.18	10.19
		Chr5_58269504	5	58269504	4.72	9.41
		Chr5_58309747	5	58309747	5.02	9.94
		Chr5_58336026	5	58336026	4.9	9.71
		Chr5_58354027	5	58354027	3.98	7.92
		Chr5_58374420	5	58374420	6.06	11.82
		Chr5_58402492	5	58402492	6.21	12.09
		Chr5_58420004	5	58420004	5.84	11.41
		Chr6_17081965	6	17081965	3.86	7.94
		Chr6_17229472	6	17229472	4.35	9.02
		Chr6_17253989	6	17253989	3.59	7.37
		Chr6_17273896	6	17273896	3.55	7.29
		Chr6_17388663	6	17388663	3.94	8.43
		Chr6_17634169	6	17634169	4.44	9.04
		Chr6_26110630	6	26110630	4.57	9.21
		Chr6_26131952	6	26131952	3.68	7.49
		Chr6_26427513	6	26427513	3.57	7.23
		Chr6_56771059	6	56771059	5.06	10.27
		Chr6_56778020	6	56778020	4.4	9.2
		Chr6_56801404	6	56801404	5.34	10.76
		Chr6_56822222	6	56822222	3.52	7.23
		Chr6_57144563	6	57144563	3.99	8.16
		Chr6_59311308	6	59311308	4.05	8.13
		Chr6_61052561	6	61052561	3.71	7.47
		Chr7_10656288	7	10656288	4.75	9.54
		Chr7_10672461	7	10672461	3.6	7.46
		Chr7_11193209	7	11193209	4.16	8.68
		Chr7_11204664	7	11204664	3.66	7.48
		Chr7_13403398	7	13403398	3.93	7.9
		Chr7_13560987	7	13560987	3.92	7.94
		Chr7_13597472	7	13597472	4.5	9.22
		Chr7_13601971	7	13601971	4.22	9.14
		Chr7_13606905	7	13606905	4.26	8.61
		Chr7_13612015	7	13612015	4.25	8.62
		Chr7_13614628	7	13614628	4.48	9.03
		Chr7_13630392	7	13630392	3.6	7.35
		Chr7_13634917	7	13634917	4.51	9.05
		Chr7_13846797	7	13846797	5.1	10.35
		Chr7_14652464	7	14652464	3.83	8.02
		Chr7_16351416	7	16351416	4.12	8.38
		Chr7_25357883	7	25357883	4.36	8.77
		Chr7_25459525	7	25459525	5.05	10.21
		Chr7_25482964	7	25482964	4.37	8.91
		Chr7_25571195	7	25571195	4.17	8.47
		Chr7_28037416	7	28037416	3.55	7.17
		Chr7_28096920	7	28096920	3.55	7.25
		Chr7_28112614	7	28112614	4.06	8.33
		Chr7_28193542	7	28193542	3.94	7.98
		Chr7_28202353	7	28202353	3.89	8.17
		Chr7_28221765	7	28221765	4.47	9.09
		Chr7_29719223	7	29719223	4.1	8.3
		Chr7_30454550	7	30454550	3.86	7.89
		Chr7_3168950	7	3168950	3.58	7.29
		Chr7_36548668	7	36548668	4.33	8.81
		Chr7_3683341	7	3683341	4.1	8.27
		Chr7_3686480	7	3686480	4.64	7.84
		Chr7_3717528	7	3717528	3.89	7.76
		Chr7_3755566	7	3755566	3.77	7.58
		Chr7_43673186	7	43673186	3.5	7.13
		Chr7_47962952	7	47962952	3.58	7.23
		Chr7_48009121	7	48009121	3.54	7.17
		Chr7_48168618	7	48168618	4.43	8.97
		Chr7_49271900	7	49271900	3.92	7.89
		Chr7_49461312	7	49461312	3.85	7.82
		Chr7_49841268	7	49841268	3.99	8.09
		Chr7_50171165	7	50171165	3.81	7.73
		Chr7_50701482	7	50701482	3.89	7.85
		Chr7_50761182	7	50761182	3.7	7.4
		Chr7_50852289	7	50852289	3.66	7.38
		Chr7_50976641	7	50976641	5.99	11.93
		Chr7_51034511	7	51034511	4.7	9.54
		Chr7_51047180	7	51047180	4.39	8.85
		Chr7_51179027	7	51179027	3.73	7.71
		Chr7_51208726	7	51208726	4.34	8.79
		Chr7_51244247	7	51244247	3.95	8.07
		Chr7_51265203	7	51265203	4.21	8.51
		Chr7_51330375	7	51330375	4.83	9.62
		Chr7_51348889	7	51348889	4.91	9.82
		Chr7_51354691	7	51354691	4.58	9.6
		Chr7_53453268	7	53453268	3.64	7.4
		Chr7_54405570	7	54405570	3.53	7.19
		Chr7_54412744	7	54412744	4.18	8.42
		Chr7_56717742	7	56717742	3.77	7.55
		Chr7_56759695	7	56759695	3.62	7.3
		Chr7_59380352	7	59380352	5.25	10.49
		Chr7_6208751	7	6208751	3.51	7.25
		Chr7_6602571	7	6602571	4.06	8.28
		Chr7_7150070	7	7150070	4.54	9.03
		Chr7_7447203	7	7447203	4.21	8.54
		Chr7_8280034	7	8280034	4.61	9.49
		Chr7_8371855	7	8371855	4.91	9.76
		Chr7_8848021	7	8848021	3.53	7.35
		Chr7_8864971	7	8864971	3.53	7.22
	GLM (PCA)	Chr2_48228470	2	48228470	4.15	7.11
		Chr2_49070974	2	49070974	4.14	7.09
		Chr2_50910112	2	50910112	4.68	8
		Chr2_51010513	2	51010513	5.6	9.49
		Chr2_51078296	2	51078296	4.83	8.22
	MLM (PCA+K)	Chr2_50910112	2	50910112	3.88	8.1
		Chr2_51010513	2	51010513	4.38	9.19
		Chr2_51078296	2	51078296	4.09	8.54
	GLM (Q3)	Chr2_48228470	2	48228470	3.76	6.77
		Chr2_49070974	2	49070974	4.11	7.38
		Chr2_50910112	2	50910112	4.97	8.88
		Chr2_50961410	2	50961410	4.32	7.74
		Chr2_51010513	2	51010513	6.6	11.6
		Chr2_51078296	2	51078296	5.48	9.69
		Chr3_29368549	3	29368549	3.87	7.03
		Chr3_30307001	3	30307001	4.2	7.57
		Chr3_30748062	3	30748062	3.52	6.35
		Chr3_31743839	3	31743839	3.87	6.99
		Chr4_20250951	4	20250951	3.63	6.59
		Chr5_55996909	5	55996909	4.21	7.59
		Chr6_45253207	6	45253207	4.01	7.26
		Chr7_59580119	7	59580119	3.55	6.41
	MLM (Q3+K)	Chr2_50910112	2	50910112	4	8.44
		Chr2_51010513	2	51010513	4.62	9.81
		Chr2_51078296	2	51078296	4.22	8.92
	GLM (Q2)	Chr1_10445815	1	10445815	3.84	7.33
		Chr1_45164287	1	45164287	4.15	8.21
		Chr1_7785396	1	7785396	4.09	8.07
		Chr1_8473011	1	8473011	3.71	7.41
		Chr1_8774481	1	8774481	3.66	7.15
		Chr1_9865698	1	9865698	3.75	7.19
		Chr2_48228470	2	48228470	4.56	8.51
		Chr2_49070974	2	49070974	3.57	6.73
		Chr2_50910112	2	50910112	6.59	12.09
		Chr2_50961410	2	50961410	4.25	7.96
		Chr2_51010513	2	51010513	6.52	11.97
		Chr2_51078296	2	51078296	5.42	10.02
		Chr3_30307001	3	30307001	3.67	6.94
		Chr3_48325965	3	48325965	3.74	7.19
		Chr3_51445955	3	51445955	3.71	7.05
		Chr4_10608829	4	10608829	4.15	7.78
		Chr4_12711196	4	12711196	3.74	7.21
		Chr4_16993625	4	16993625	3.79	7.41
		Chr4_20250951	4	20250951	3.87	7.32
		Chr4_6956789	4	6956789	4.1	7.86
		Chr5_58083058	5	58083058	3.58	6.78
		Chr6_20612003	6	20612003	3.88	7.53
	MLM (Q2+K)	Chr2_50910112	2	50910112	4.27	9.22
		Chr2_51010513	2	51010513	4.45	9.63
		Chr2_51078296	2	51078296	4.2	9.04
		Chr4_10608829	4	10608829	3.83	8.23

## Sheet: TableS7_DryPlantBiomass
	Models	SNP	Chromosome	Position	LOD	Effect (%)
	SMR	Chr1_10399617	1	10399617	4.02	8.1
		Chr1_10445815	1	10445815	5.12	10.2
		Chr1_10485387	1	10485387	3.73	7.54
		Chr1_10542960	1	10542960	4.09	8.31
		Chr1_10603314	1	10603314	4	8.24
		Chr1_10655083	1	10655083	4.38	8.88
		Chr1_26159639	1	26159639	3.85	7.78
		Chr1_26435006	1	26435006	3.64	7.6
		Chr1_30909439	1	30909439	3.91	8.03
		Chr1_35404380	1	35404380	4.67	9.49
		Chr1_35501559	1	35501559	3.96	8.02
		Chr1_3778388	1	3778388	3.78	7.7
		Chr1_38721620	1	38721620	3.6	7.37
		Chr1_39007023	1	39007023	3.51	7.19
		Chr1_41621090	1	41621090	5.31	10.71
		Chr1_41658326	1	41658326	3.61	7.28
		Chr1_41737381	1	41737381	3.66	7.45
		Chr1_42131859	1	42131859	3.78	7.74
		Chr1_42184174	1	42184174	3.99	8.09
		Chr1_42365141	1	42365141	3.77	7.68
		Chr1_43182440	1	43182440	3.55	7.74
		Chr1_43322958	1	43322958	3.6	7.39
		Chr1_45164287	1	45164287	4.65	9.74
		Chr1_45556084	1	45556084	4.36	8.91
		Chr1_45610488	1	45610488	4.32	8.93
		Chr1_47805078	1	47805078	4.11	8.46
		Chr1_49504678	1	49504678	3.99	7.98
		Chr1_50002031	1	50002031	4.72	9.36
		Chr1_6718669	1	6718669	4.32	8.76
		Chr1_7414697	1	7414697	3.91	7.97
		Chr1_7721683	1	7721683	3.79	7.8
		Chr1_7785396	1	7785396	5.12	10.58
		Chr1_7863017	1	7863017	4.72	9.7
		Chr1_8403352	1	8403352	4.43	9.1
		Chr1_8436603	1	8436603	4.9	9.92
		Chr1_8473011	1	8473011	5.37	11.11
		Chr1_8556229	1	8556229	5.24	10.43
		Chr1_8571448	1	8571448	3.51	7.25
		Chr1_8774481	1	8774481	5.38	10.93
		Chr1_9865698	1	9865698	5.32	10.63
		Chr2_3436848	2	3436848	3.77	7.76
		Chr2_3690470	2	3690470	3.6	7.35
		Chr2_37169182	2	37169182	3.72	7.5
		Chr2_3734681	2	3734681	4.51	9.2
		Chr2_3780386	2	3780386	3.57	7.2
		Chr2_3860395	2	3860395	4.09	8.23
		Chr2_40190362	2	40190362	3.53	7.12
		Chr2_40632889	2	40632889	3.99	8.12
		Chr2_40640836	2	40640836	3.51	7.14
		Chr2_40652183	2	40652183	3.53	7.31
		Chr2_40843108	2	40843108	3.57	7.24
		Chr2_40866968	2	40866968	4.18	8.34
		Chr2_40884103	2	40884103	3.52	7.1
		Chr2_40897806	2	40897806	3.88	7.84
		Chr2_40928177	2	40928177	3.7	7.43
		Chr2_41114851	2	41114851	3.87	7.82
		Chr2_41122573	2	41122573	3.86	7.8
		Chr2_41134776	2	41134776	4.02	8.01
		Chr2_41151870	2	41151870	4.41	8.77
		Chr2_41193620	2	41193620	4.53	9.01
		Chr2_41206211	2	41206211	3.89	7.79
		Chr2_41218533	2	41218533	3.78	7.64
		Chr2_41265604	2	41265604	3.56	7.22
		Chr2_42411409	2	42411409	3.88	7.79
		Chr2_42636046	2	42636046	4.05	8.2
		Chr2_43283128	2	43283128	3.97	8
		Chr2_43298927	2	43298927	3.6	7.33
		Chr2_43335384	2	43335384	4.07	8.17
		Chr2_43384001	2	43384001	3.81	7.67
		Chr2_43453935	2	43453935	4.36	8.83
		Chr2_43546652	2	43546652	4.22	8.6
		Chr2_43709829	2	43709829	3.62	7.36
		Chr2_43902408	2	43902408	4.36	8.79
		Chr2_44270703	2	44270703	3.74	7.81
		Chr2_46057380	2	46057380	3.64	7.49
		Chr2_46820587	2	46820587	3.51	7.15
		Chr2_47134418	2	47134418	4.61	9.41
		Chr2_47159214	2	47159214	5.24	10.39
		Chr2_47226463	2	47226463	5.56	11.38
		Chr2_48186573	2	48186573	4.11	8.7
		Chr2_48228470	2	48228470	4.69	9.28
		Chr2_48299342	2	48299342	3.97	7.94
		Chr2_48529139	2	48529139	4.38	8.95
		Chr2_48720342	2	48720342	4.53	9.17
		Chr2_48791422	2	48791422	3.54	7.18
		Chr2_48803261	2	48803261	4.09	8.18
		Chr2_48813432	2	48813432	3.53	7.15
		Chr2_48831036	2	48831036	4.16	8.4
		Chr2_49351625	2	49351625	5.91	11.84
		Chr2_49827532	2	49827532	3.71	7.67
		Chr2_50910112	2	50910112	4.61	9.16
		Chr2_50961410	2	50961410	4.46	8.83
		Chr2_51010513	2	51010513	5.77	11.32
		Chr2_51078296	2	51078296	5.6	10.96
		Chr2_58155119	2	58155119	3.85	7.78
		Chr2_58316902	2	58316902	3.59	7.3
		Chr2_8554919	2	8554919	4.94	10.32
		Chr2_8590636	2	8590636	4.28	8.96
		Chr2_8628874	2	8628874	4.89	10.17
		Chr2_8666681	2	8666681	3.79	7.79
		Chr3_11054100	3	11054100	3.63	7.32
		Chr3_11513303	3	11513303	3.88	7.88
		Chr3_12271681	3	12271681	4	8.13
		Chr3_15419134	3	15419134	3.53	7.16
		Chr3_15829821	3	15829821	4.15	8.39
		Chr3_15935608	3	15935608	3.73	7.75
		Chr3_19659437	3	19659437	3.77	7.62
		Chr3_24781712	3	24781712	3.68	7.48
		Chr3_3118130	3	3118130	5.58	10.98
		Chr3_3372335	3	3372335	4.24	8.45
		Chr3_3666071	3	3666071	5.78	11.3
		Chr3_37368710	3	37368710	4.43	9
		Chr3_40771857	3	40771857	3.57	7.15
		Chr3_4174048	3	4174048	4.91	9.85
		Chr3_45542842	3	45542842	3.51	7.08
		Chr3_47577050	3	47577050	3.55	7.19
		Chr3_47602004	3	47602004	4.39	8.81
		Chr3_47667098	3	47667098	4.49	9.05
		Chr3_48132284	3	48132284	4.18	8.42
		Chr3_48325965	3	48325965	4.76	9.61
		Chr3_48522761	3	48522761	3.82	7.64
		Chr3_48611135	3	48611135	5.01	10.13
		Chr3_48633383	3	48633383	4.33	8.97
		Chr3_51445955	3	51445955	4.13	8.29
		Chr4_12711196	4	12711196	5.13	10.32
		Chr4_12800421	4	12800421	5.02	10.38
		Chr4_12874132	4	12874132	4.67	9.47
		Chr4_12891033	4	12891033	4.42	9
		Chr4_15495920	4	15495920	3.82	7.93
		Chr4_19644364	4	19644364	3.55	7.1
		Chr4_19662945	4	19662945	3.62	7.24
		Chr4_19972338	4	19972338	5.26	10.61
		Chr4_20077134	4	20077134	4.23	8.43
		Chr4_20143162	4	20143162	4.4	8.8
		Chr4_20160268	4	20160268	4.88	9.79
		Chr4_20208254	4	20208254	4.14	8.29
		Chr4_20222531	4	20222531	5.94	12
		Chr4_20250951	4	20250951	6.7	13.08
		Chr4_20255277	4	20255277	3.76	7.74
		Chr4_20257819	4	20257819	5.57	11.01
		Chr4_20291962	4	20291962	6.39	12.53
		Chr4_20355881	4	20355881	4.57	9.16
		Chr4_20366537	4	20366537	5.3	10.4
		Chr4_20451657	4	20451657	4.91	9.73
		Chr4_20459809	4	20459809	5.16	10.19
		Chr4_20489152	4	20489152	4.17	8.4
		Chr4_20536151	4	20536151	4.54	9.02
		Chr4_20567460	4	20567460	3.56	7.15
		Chr4_20715064	4	20715064	3.84	7.7
		Chr4_20823508	4	20823508	4.43	8.79
		Chr4_20888843	4	20888843	3.99	8.01
		Chr4_20898775	4	20898775	4.77	9.51
		Chr4_29533401	4	29533401	3.71	7.5
		Chr4_47284961	4	47284961	3.69	7.6
		Chr4_53843154	4	53843154	3.72	7.6
		Chr4_55821711	4	55821711	4.25	8.83
		Chr4_56457649	4	56457649	4.05	8.17
		Chr4_56685219	4	56685219	4.32	8.72
		Chr4_61330714	4	61330714	5.4	10.88
		Chr5_16058408	5	16058408	3.61	7.35
		Chr5_23344430	5	23344430	3.54	7.17
		Chr5_23352390	5	23352390	3.75	7.75
		Chr5_23416500	5	23416500	3.88	7.91
		Chr5_23438122	5	23438122	3.82	7.72
		Chr5_46190214	5	46190214	4.1	8.15
		Chr5_48900053	5	48900053	3.71	7.41
		Chr5_48910474	5	48910474	3.61	7.25
		Chr5_51414778	5	51414778	3.76	7.57
		Chr5_51555936	5	51555936	3.64	7.37
		Chr5_54408858	5	54408858	3.62	7.27
		Chr5_54609473	5	54609473	4.08	8.12
		Chr5_54802420	5	54802420	3.83	7.64
		Chr5_54903858	5	54903858	3.58	7.16
		Chr5_54932561	5	54932561	3.79	7.56
		Chr5_54952162	5	54952162	4.64	9.18
		Chr5_54982572	5	54982572	4.65	9.19
		Chr5_54998595	5	54998595	3.93	7.83
		Chr5_55008991	5	55008991	3.62	7.24
		Chr5_55046080	5	55046080	4.53	9.01
		Chr5_55677711	5	55677711	4.37	8.9
		Chr5_55996909	5	55996909	5.48	10.85
		Chr5_56023702	5	56023702	4.16	8.3
		Chr5_56046574	5	56046574	3.82	7.9
		Chr5_56060202	5	56060202	3.59	7.4
		Chr5_56097908	5	56097908	4.46	9
		Chr5_56805733	5	56805733	3.52	7.13
		Chr5_56927458	5	56927458	4.53	9.06
		Chr5_57019083	5	57019083	3.82	7.62
		Chr5_57409818	5	57409818	4.48	9
		Chr5_57870425	5	57870425	3.59	7.21
		Chr5_57960606	5	57960606	4.87	9.68
		Chr5_58003440	5	58003440	5.01	10.05
		Chr5_58032763	5	58032763	4.47	8.9
		Chr5_58083058	5	58083058	6.6	12.84
		Chr5_58110519	5	58110519	5.97	11.65
		Chr5_58142917	5	58142917	5.2	10.27
		Chr5_58166378	5	58166378	5.09	10.07
		Chr5_58211130	5	58211130	6.27	12.3
		Chr5_58248521	5	58248521	5.56	10.9
		Chr5_58269504	5	58269504	4.66	9.3
		Chr5_58309747	5	58309747	5.11	10.11
		Chr5_58336026	5	58336026	5.04	9.96
		Chr5_58354027	5	58354027	4.2	8.35
		Chr5_58374420	5	58374420	6.08	11.86
		Chr5_58402492	5	58402492	6.15	11.98
		Chr5_58420004	5	58420004	5.84	11.41
		Chr5_59227684	5	59227684	3.65	7.35
		Chr6_14799732	6	14799732	3.59	7.54
		Chr6_17081965	6	17081965	3.68	7.58
		Chr6_17229472	6	17229472	3.97	8.27
		Chr6_17253989	6	17253989	3.61	7.41
		Chr6_17273896	6	17273896	3.8	7.78
		Chr6_17388663	6	17388663	3.79	8.11
		Chr6_17634169	6	17634169	4.21	8.59
		Chr6_26110630	6	26110630	4.2	8.49
		Chr6_26160704	6	26160704	3.56	7.31
		Chr6_42467643	6	42467643	3.56	7.18
		Chr6_53186855	6	53186855	3.6	7.3
		Chr6_56771059	6	56771059	3.94	8.09
		Chr6_56778020	6	56778020	4.1	8.6
		Chr6_56801404	6	56801404	4.31	8.77
		Chr6_57144563	6	57144563	3.76	7.71
		Chr6_59311308	6	59311308	3.64	7.33
		Chr7_1005441	7	1005441	3.71	7.78
		Chr7_10656288	7	10656288	5.31	10.62
		Chr7_10672461	7	10672461	3.64	7.54
		Chr7_11193209	7	11193209	3.55	7.46
		Chr7_11204664	7	11204664	3.89	7.93
		Chr7_1316970	7	1316970	3.79	7.69
		Chr7_13597472	7	13597472	4.23	8.71
		Chr7_13612015	7	13612015	3.66	7.47
		Chr7_13614628	7	13614628	4.14	8.37
		Chr7_13634917	7	13634917	4.12	8.31
		Chr7_13846797	7	13846797	4.44	9.07
		Chr7_14652464	7	14652464	3.99	8.34
		Chr7_14862439	7	14862439	3.54	7.24
		Chr7_16351416	7	16351416	4.66	9.42
		Chr7_25357883	7	25357883	3.74	7.56
		Chr7_25459525	7	25459525	4.46	9.08
		Chr7_25482964	7	25482964	3.78	7.74
		Chr7_28037416	7	28037416	3.77	7.59
		Chr7_28096920	7	28096920	3.94	8.02
		Chr7_28112614	7	28112614	4.72	9.62
		Chr7_28128120	7	28128120	3.99	8.09
		Chr7_28141588	7	28141588	3.84	7.93
		Chr7_28193542	7	28193542	4.51	9.09
		Chr7_28202353	7	28202353	4.27	8.93
		Chr7_28221765	7	28221765	4.76	9.66
		Chr7_29719223	7	29719223	4.18	8.44
		Chr7_36548668	7	36548668	3.83	7.84
		Chr7_3683341	7	3683341	4.65	9.32
		Chr7_3686480	7	3686480	5.41	9.25
		Chr7_3801876	7	3801876	3.75	7.52
		Chr7_42818383	7	42818383	3.61	7.28
		Chr7_43673186	7	43673186	4	8.11
		Chr7_44788667	7	44788667	3.53	7.18
		Chr7_48168618	7	48168618	4.2	8.52
		Chr7_49271900	7	49271900	3.99	8.01
		Chr7_49461312	7	49461312	4.1	8.29
		Chr7_49841268	7	49841268	4.14	8.37
		Chr7_50171165	7	50171165	3.54	7.2
		Chr7_50761182	7	50761182	3.89	7.75
		Chr7_50976641	7	50976641	5.42	10.86
		Chr7_51034511	7	51034511	3.92	8.01
		Chr7_51047180	7	51047180	3.87	7.85
		Chr7_51208726	7	51208726	3.81	7.77
		Chr7_51265203	7	51265203	3.86	7.83
		Chr7_51330375	7	51330375	3.98	8
		Chr7_51348889	7	51348889	4.15	8.35
		Chr7_51354691	7	51354691	3.96	8.36
		Chr7_55350176	7	55350176	3.87	7.78
		Chr7_55574155	7	55574155	3.82	7.72
		Chr7_59380352	7	59380352	5.56	11.08
		Chr7_59580119	7	59580119	3.58	7.16
		Chr7_6602571	7	6602571	4.5	9.16
		Chr7_6979143	7	6979143	3.61	7.33
		Chr7_7150070	7	7150070	4.69	9.3
		Chr7_7447203	7	7447203	3.96	8.06
		Chr7_8039965	7	8039965	3.79	7.55
		Chr7_8280034	7	8280034	4.8	9.87
		Chr7_8371855	7	8371855	5.63	11.12
		Chr7_8848021	7	8848021	4	8.29
		Chr7_8859873	7	8859873	3.61	7.29
		Chr7_8864971	7	8864971	3.68	7.52
		Chr7_8891841	7	8891841	3.73	7.65
		Chr7_9220217	7	9220217	3.51	7.24
	GLM (PCA)	Chr2_48228470	2	48228470	3.72	6.47
		Chr2_49070974	2	49070974	4.37	7.56
		Chr2_50910112	2	50910112	4.65	8.05
		Chr2_50961410	2	50961410	4.13	7.16
		Chr2_51010513	2	51010513	6.52	11.07
		Chr2_51078296	2	51078296	5.43	9.28
	MLM (PCA+K)	Chr2_49070974	2	49070974	3.55	7.43
		Chr2_50910112	2	50910112	3.74	7.86
		Chr2_51010513	2	51010513	4.83	10.28
		Chr2_51078296	2	51078296	4.4	9.3
	GLM (Q3)	Chr2_49070974	2	49070974	4.36	7.95
		Chr2_50910112	2	50910112	4.86	8.86
		Chr2_50961410	2	50961410	4.9	8.89
		Chr2_51010513	2	51010513	7.36	13.06
		Chr2_51078296	2	51078296	6.02	10.79
		Chr3_21689886	3	21689886	3.58	6.57
		Chr3_24479013	3	24479013	3.51	6.45
		Chr3_25670520	3	25670520	3.54	6.64
		Chr3_26282039	3	26282039	3.56	6.58
		Chr3_27886092	3	27886092	4.16	7.6
		Chr3_28320031	3	28320031	4.03	7.49
		Chr3_29368549	3	29368549	3.84	7.11
		Chr3_29467914	3	29467914	3.9	7.16
		Chr3_30118213	3	30118213	4.05	7.41
		Chr3_30307001	3	30307001	4.31	7.91
		Chr3_30748062	3	30748062	3.97	7.27
		Chr3_31364370	3	31364370	3.58	6.61
		Chr3_31743839	3	31743839	4.42	8.1
		Chr3_32004878	3	32004878	3.62	6.65
		Chr3_33607430	3	33607430	3.87	5.87
		Chr4_20250951	4	20250951	3.58	6.62
		Chr5_55996909	5	55996909	4.26	7.83
		Chr7_1005441	7	1005441	3.71	7.18
		Chr7_59580119	7	59580119	4.4	8.02
		Chr7_8371855	7	8371855	3.56	6.63
	MLM (Q3+K)	Chr2_50910112	2	50910112	3.81	8.1
		Chr2_51010513	2	51010513	4.98	10.74
		Chr2_51078296	2	51078296	4.5	9.62
	GLM (Q2)	Chr1_10445815	1	10445815	3.78	7.19
		Chr1_7785396	1	7785396	3.54	7.01
		Chr1_8473011	1	8473011	3.63	7.23
		Chr1_9865698	1	9865698	3.8	7.28
		Chr2_48228470	2	48228470	3.95	7.4
		Chr2_49070974	2	49070974	3.97	7.44
		Chr2_50910112	2	50910112	5.94	10.95
		Chr2_50961410	2	50961410	4.88	9.07
		Chr2_51010513	2	51010513	7.34	13.34
		Chr2_51078296	2	51078296	6.01	11.03
		Chr3_27886092	3	27886092	3.58	6.73
		Chr3_30118213	3	30118213	3.61	6.78
		Chr3_30307001	3	30307001	3.91	7.36
		Chr3_30748062	3	30748062	3.51	6.61
		Chr3_31743839	3	31743839	3.89	7.33
		Chr3_33607430	3	33607430	3.55	5.44
		Chr4_10608829	4	10608829	3.89	7.29
		Chr4_16993625	4	16993625	4.32	8.4
		Chr4_20250951	4	20250951	3.81	7.19
		Chr4_6956789	4	6956789	3.89	7.45
		Chr6_20612003	6	20612003	3.52	6.84
		Chr6_20661066	6	20661066	3.57	6.88
		Chr7_59580119	7	59580119	3.94	7.39
	MLM (Q2+K)	Chr2_50910112	2	50910112	4.07	8.77
		Chr2_51010513	2	51010513	4.92	10.71
		Chr2_51078296	2	51078296	4.52	9.78
		Chr4_10608829	4	10608829	3.66	7.85
